# Supplementary material for: Healthy Behavior and Sports Drinks: A Systematic Review
Source: Nutrients. 2023 Jun 27;15(13):2915. doi: 10.3390/nu15132915 (PMC10346316; doi:10.3390/nu15132915)
Supplement: Supplementary file 1 [file nutrients-15-02915-s001.zip]

Archive with 1 entries (1 files):
- nutrients-2457937-supplementary.xlsx
