# Supplementary material for: Healthy Behavior and Sports Drinks: A Systematic Review
Source: Nutrients. 2023 Jun 27;15(13):2915. doi: 10.3390/nu15132915 (PMC10346316; doi:10.3390/nu15132915)
Supplement: Supplementary file 1 [file nutrients-15-02915-s001.zip › nutrients-2457937-supplementary.xlsx]

## Sheet: savedrecs
Publication Type	Authors	Book Authors	Book Editors	Book Group Authors	Author Full Names	Book Author Full Names	Group Authors	Article Title	Source Title	Book Series Title	Book Series Subtitle	Language	Document Type	Conference Title	Conference Date	Conference Location	Conference Sponsor	Conference Host	Author Keywords	Keywords Plus	Abstract	Addresses	Affiliations	Reprint Addresses	Email Addresses	Researcher Ids	ORCIDs	Funding Orgs	Funding Name Preferred	Funding Text	Cited References	Cited Reference Count	Times Cited, WoS Core	Times Cited, All Databases	180 Day Usage Count	Since 2013 Usage Count	Publisher	Publisher City	Publisher Address	ISSN	eISSN	ISBN	Journal Abbreviation	Journal ISO Abbreviation	Publication Date	Publication Year	Volume	Issue	Part Number
J	Kozono, L; Fenoglio, D; Ferrario, M; Guerrero, S				Kozono, Luz; Fenoglio, Daniela; Ferrario, Mariana; Guerrero, Sandra			Inactivation of Alicyclobacillus acidoterrestris spores, single or composite Escherichia coli and native microbiota in isotonic fruit-flavoured sports drinks processed by UV-C light	INTERNATIONAL JOURNAL OF FOOD MICROBIOLOGY			English	Article						UV-C; Mathematical modelling; Single and composite cultures; Alicyclobacillus acidoterrestris spores; Cold storage; Isotonic drinks	ORANGE JUICE; APPLE JUICE; SACCHAROMYCES-CEREVISIAE; ULTRAVIOLET-LIGHT; KINETICS; IRRADIATION; QUALITY; MODEL; MICROORGANISMS; TEMPERATURE	Pasteurized sports drinks and other fruit-based beverages are susceptible to deterioration due to thermal pro-cessing ineffectiveness to inactivate certain spoilage microorganisms, like Alicyclobacillus acidoterrestris. This represents a major challenge for the beverage industry. The goals of this study were to: i) investigate the UV-C inactivation (annular thin film unit, actinometrical delivere…	Univ Buenos Aires, Fac Ciencias Exactas & Nat, Dept Ind, Buenos Aires, DF, Argentina; Univ Buenos Aires, CONICET, Inst Tecnol Alimentos & Proc Quim ITAPROQ, Buenos Aires, DF, Argentina	University of Buenos Aires; Consejo Nacional de Investigaciones Cientificas y Tecnicas (CONICET); University of Buenos Aires	Guerrero, S (corresponding author), Pabellon Ind,Ciudad Univ, Buenos Aires, DF, Argentina.	sguerrero@di.fcen.uba.ar			Universidad de Buenos Aires [2020-20020190100037BA]; Consejo Nacional de Investigaciones Cientificas y Tecnicas (CONICET) [2021-289]; Agencia Nacional de Promocion Cientifica y Tecnologica (ANPCyT) [PICT2019-00365]; Banco Interamericano de Desarrollo (BID)	Universidad de Buenos Aires(University of Buenos Aires); Consejo Nacional de Investigaciones Cientificas y Tecnicas (CONICET)(Consejo Nacional de Investigaciones Cientificas y Tecnicas (CONICET)); Agencia Nacional de Promocion Cientifica y Tecnologica (ANPCyT)(ANPCyT); Banco Interamericano de Desarrollo (BID)	The authors would like to acknowledge the financial support from Universidad de Buenos Aires (2020-20020190100037BA Project), Consejo Nacional de Investigaciones Cientificas y Tecnicas (CONICET) (2021-289 Project), and Agencia Nacional de Promocion Cientifica y Tecnologica (ANPCyT) (PICT2019-00365 Project) of Argentina and from Banco Interamericano de Desarrollo (BID). The authors would also like…		69	0	0	0	0	ELSEVIER	AMSTERDAM	RADARWEG 29, 1043 NX AMSTERDAM, NETHERLANDS	0168-1605	1879-3460		INT J FOOD MICROBIOL	Int. J. Food Microbiol.	FEB 2	2023	386
J	Yun, HJ; Lee, JY; Jeon, M; Oh, SE; Park, JH; Yoon, J				Yun, Hyo-Jun; Lee, Ji-Yong; Jeon, Minsoo; Oh, Sang-eun; Park, Jae-Hyeon; Yoon, Jiwun			The effects of fluid absorption and plasma volume changes in athletes following consumption of various beverages	BMC SPORTS SCIENCE MEDICINE AND REHABILITATION			English	Article						Athletes; Oral rehydration solution; Rehydration; Sports drink	RANDOMIZED-TRIAL; HYDRATION STATUS; INDEX	Background: To verify the hydration effects of oral rehydration solution (ORS) on athletes by comparing the degrees of fluid absorption and plasma volume changes following beverage consumption, including ORS. Methods: Thirty-one participants visited the testing laboratory 4 times at 1-week intervals to consume 1 L of beverage (e.g., water, ORS, and two sports drinks [SpD]) for 30 min on each visi…	[Yun, Hyo-Jun; Lee, Ji-Yong; Jeon, Minsoo; Oh, Sang-eun; Park, Jae-Hyeon; Yoon, Jiwun] Korea Natl Sport Univ, Ctr Sports & Performance Anal, Seoul, South Korea	Korea National Sport University	Yoon, J (corresponding author), Korea Natl Sport Univ, Ctr Sports & Performance Anal, Seoul, South Korea.	woona80@gmail.com			Lingtea CO., Ltd	Lingtea CO., Ltd	Funding for this project was provided through grants from the Lingtea CO., Ltd.		21	0	0	1	1	BMC	LONDON	CAMPUS, 4 CRINAN ST, LONDON N1 9XW, ENGLAND	2052-1847			BMC SPORTS SCI MED R	BMC Sports Sci. Med. Rehabil.	DEC 8	2022	14	1
J	Kawachi, M; Wakui, A; Kaku, N; Takahashi, N; Maruyama, S; Washio, J; Abiko, Y; Mayanagi, G; Tanaka, K; Takahashi, N; Sato, T				Kawachi, Miho; Wakui, Anna; Kaku, Nagara; Takahashi, Nanase; Maruyama, Shingo; Washio, Jumpei; Abiko, Yuki; Mayanagi, Gen; Tanaka, Kaori; Takahashi, Nobuhiro; Sato, Takuichi			Profiling of the microbiota in the remaining sports drink and orange juice in plastic bottles after direct drinking	JOURNAL OF ORAL BIOSCIENCES			English	Article						Microbiota; Orange juice; Sport -drink	BACTERIAL; CONTAMINATION; GROWTH	Objectives: The survival of bacteria in the sports drink and orange juice remaining in and at the mouth of bottles after direct drinking was examined after immediately drinking and incubation at 37 degrees C for 24 h.Methods: Nine healthy participants were asked to drink approximately 100 mL of a plastic bottled sports drink or orange juice. The samples were cultured anaerobically at 37 degrees C…	[Kawachi, Miho; Wakui, Anna; Kaku, Nagara; Takahashi, Nanase; Maruyama, Shingo; Sato, Takuichi] Niigata Univ, Div Clin Chem, Grad Sch Hlth Sci, Niigata 9518518, Japan; [Washio, Jumpei; Abiko, Yuki; Mayanagi, Gen; Takahashi, Nobuhiro] Tohoku Univ, Div Oral Ecol & Biochem, Grad Sch Dent, Sendai 9808575, Japan; [Tanaka, Kaori] Gifu Univ, Life Sci Res Ctr, Div Anaerob Res, Gifu 5011194, Japan	Niigata University; Tohoku University; Gifu University	Sato, T (corresponding author), Niigata Univ, Div Clin Chem, Grad Sch Hlth Sci, Niigata 9518518, Japan.	tak@clg.niigata-u.ac.jp			JST SPRING; Japan Society for the Promotion of Science, Tokyo, Japan; [JPMJSP2121]; [20K10241]; [21H03151]; [21H03247]; [21K10266]	JST SPRING; Japan Society for the Promotion of Science, Tokyo, Japan(Ministry of Education, Culture, Sports, Science and Technology, Japan (MEXT)Japan Society for the Promotion of Science); ; ; ; ;	Acknowledgements This study was supported in part by JST SPRING (Grant Number JPMJSP2121) , and by Grants-in-Aid for Scientific Research (20K10241, 21H03151, 21H03247, and 21K10266) from the Japan Society for the Promotion of Science, Tokyo, Japan. We thank N. Masuda, H. Sano, M. Higuchi, M. Miyazawa, T. Abe, A. Sato, M. Imai, Y. Kato, H. Sato, and R. Okabe for their technical assistance.		14	1	1	0	0	ELSEVIER	AMSTERDAM	RADARWEG 29, 1043 NX AMSTERDAM, NETHERLANDS	1349-0079	1880-3865		J ORAL BIOSCI	J. Oral Biosci.	DEC	2022	64	4
J	Cheng, L; Wang, HL; Han, YB				Cheng, Lin; Wang, Hongli; Han, Yanbai			Effects of caffeinated beverage ingestion on salivary antimicrobial proteins responses to acute exercise in the heat	FRONTIERS IN NUTRITION			English	Article						caffeine; salivary antimicrobial proteins; acute exercise; heat; salivary alpha-amylase; salivary lactoferrin	ALPHA-AMYLASE; IMMUNOGLOBULIN-A; HYDRATION STATUS; PERFORMANCE; LACTOFERRIN; MARKERS; INTENSITY; CORTISOL; STRESS; SINGLE	Caffeine is commonly used by athletes as an energy supplement, but studies on its effects on salivary antimicrobial proteins (sAMPs) in humans during exercise are rare with ambiguous findings. It is also still controversial whether hot environments affect sAMPs. Using a double-blind, randomized crossover design, we examined 12 endurance-trained male collegiate athletes who completed the following…	[Cheng, Lin; Wang, Hongli; Han, Yanbai] Guangxi Normal Univ, Coll Phys Educ & Hlth, Guilin, Peoples R China	Guangxi Normal University	Han, YB (corresponding author), Guangxi Normal Univ, Coll Phys Educ & Hlth, Guilin, Peoples R China.	yanbaih0806@gxnu.edu.cn			Innovation Project of Guangxi Graduate Education; [YCBZ2022069]	Innovation Project of Guangxi Graduate Education;	This study was supported by the Innovation Project of Guangxi Graduate Education (No. YCBZ2022069).		69	0	0	2	2	FRONTIERS MEDIA SA	LAUSANNE	AVENUE DU TRIBUNAL FEDERAL 34, LAUSANNE, CH-1015, SWITZERLAND	2296-861X			FRONT NUTR	Front. Nutr.	NOV 15	2022	9
J	Wen, ML; Liu, GZ; Li, WC; Xie, T; Zhang, YK; Qin, F; Zhao, JX				Wen, Minglang; Liu, Guozheng; Li, Wencan; Xie, Tao; Zhang, Yukun; Qin, Fei; Zhao, Jiexiu			Effects of mixed-cooling strategies on executive functions in simulated tennis in hot and humid conditions	FRONTIERS IN PHYSIOLOGY			English	Article						hot and humid conditions; heat stress; mixed-cooling strategies; executive functions; tennis	RUNNING PERFORMANCE; EXERCISE; HEAT; INTERVENTIONS; RESPONSES	This study aimed to investigate the effects of mixed-cooling strategies, which combines external (cooling vest + neck cooled collar) and internal cooling (cold sports drink ingestion) on measures of executive function during simulated tennis in hot/humid conditions. In a counterbalanced design (randomised order), eight males undertook two trials [one with the mixed-cooling strategy, (MCOOL condit…	[Wen, Minglang; Liu, Guozheng; Li, Wencan; Xie, Tao; Zhang, Yukun; Qin, Fei] Jinan Univ, Sch Phys Educ, Guangzhou, Peoples R China; [Wen, Minglang] Jinan Univ, Sch Econ, Guangzhou, Peoples R China; [Qin, Fei; Zhao, Jiexiu] China Inst Sport Sci, Beijing, Peoples R China; [Qin, Fei] Jinan Univ, Su Bingtian Ctr Speed Res & Training, Guangzhou, Peoples R China	Jinan University; Jinan University; China Institute of Sport Science; Jinan University	Qin, F (corresponding author), Jinan Univ, Sch Phys Educ, Guangzhou, Peoples R China.;Qin, F; Zhao, JX (corresponding author), China Inst Sport Sci, Beijing, Peoples R China.;Qin, F (corresponding author), Jinan Univ, Su Bingtian Ctr Speed Res & Training, Guangzhou, Peoples R China.	qinfei8707@jnu.edu.cn; zhaojiexiu@ciss.cn			National Natural Science Foundation of China; Key Technologies of Physical Training and Training Monitoring in Winter Programs [11775059, 31900845]; Fundamental Research Funds for the Central Universities [2019YFF0301600]; National Innovation and Entrepreneurship Training Program for Undergraduate [21JNQN15]; [202110559113X]	National Natural Science Foundation of China(National Natural Science Foundation of China (NSFC)); Key Technologies of Physical Training and Training Monitoring in Winter Programs; Fundamental Research Funds for the Central Universities(Fundamental Research Funds for the Central Universities); National Innovation and Entrepreneurship Training Program for Undergraduate;	This study was supported by the National Natural Science Foundation of China (11775059 and 31900845), Key Technologies of Physical Training and Training Monitoring in Winter Programs (No. 2019YFF0301600), the Fundamental Research Funds for the Central Universities (21JNQN15), National Innovation and Entrepreneurship Training Program for Undergraduate (202110559113X).		39	0	0	1	1	FRONTIERS MEDIA SA	LAUSANNE	AVENUE DU TRIBUNAL FEDERAL 34, LAUSANNE, CH-1015, SWITZERLAND		1664-042X		FRONT PHYSIOL	Front. Physiol.	NOV 1	2022	13
J	Lightner, JS; Grimes, A; Rhone, J; Martin, K; Moss, J; Wray, B; Eighmy, K; Valleroy, E; Baughn, M				Lightner, Joseph S.; Grimes, Amanda; Rhone, Janet; Martin, Kael; Moss, Justin; Wray, Bridget; Eighmy, Katlyn; Valleroy, Ella; Baughn, Maya			Fresh Produce Delivery to Middle School Youth: Outcomes of a Case Study in Providing Fresh Fruit and Vegetables to Underserved Youth	AMERICAN JOURNAL OF HEALTH PROMOTION			English	Article; Early Access						adolescents; nutrition; fruit and vegetable consumption	INTERVENTIONS; DETERMINANTS; CHILDREN; PROGRAM	Purpose The purpose of this study was to evaluate a weekly school-based fruit and vegetable delivery via a mobile market on urban middle schoolers' nutrition behaviors. Design One-group, pretest-posttest design, quasi-experimental intervention in middle schoolers (6th-8th graders, N = 158) in Kansas City, MO Intervention Weekly delivery of free produce via a mobile market over 12 weeks. Measures …	[Lightner, Joseph S.; Grimes, Amanda; Wray, Bridget; Eighmy, Katlyn; Valleroy, Ella; Baughn, Maya] Univ Missouri, Sch Nursing & Hlth Studies, 2464 Charlotte St, Kansas City, MO 64108 USA; [Rhone, Janet; Martin, Kael; Moss, Justin] Univ Hlth Truman Med Ctr, Community Hlth Strategies & Innovat, Kansas City, MO USA	University of Missouri System; University of Missouri Kansas City	Lightner, JS (corresponding author), Univ Missouri, Sch Nursing & Hlth Studies, 2464 Charlotte St, Kansas City, MO 64108 USA.	lightnerj@umkc.edu		Eighmy, Katlyn/0000-0001-7952-180X; Baughn, Maya/0000-0002-7498-1687; Grimes, Amanda/0000-0002-0132-1696; Lightner, Joseph/0000-0002-8536-0085	US Dept of Health and Human Services [1 ASTWH190088-01-00]	US Dept of Health and Human Services	The author(s) disclosed receipt of the following financial support for the research, authorship, and/or publication of this article: This work was supported by the US Dept of Health and Human Services (1 ASTWH190088-01-00).		20	0	0	0	0	SAGE PUBLICATIONS INC	THOUSAND OAKS	2455 TELLER RD, THOUSAND OAKS, CA 91320 USA	0890-1171	2168-6602		AM J HEALTH PROMOT	Am. J. Health Promot.
J	Eltewacy, NK; Nabil, S; Sweedy, R; Marzo, RR; Hamza, N; EARG Grp				Eltewacy, Nael Kamel; Nabil, Soha; Sweedy, Rahma; Marzo, Roy Rillera; Hamza, Nouran; EARG Grp			Knowledge, practice and attitude toward anabolic hormones and nutritional supplements among people practicing sports in the MENA region before and during COVID-19 lockdown	FRONTIERS IN PUBLIC HEALTH			English	Article						coronavirus; knowledge; attitude; practice; supplements; hormones; sports; MENA	ANDROGENIC STEROIDS; STUDENTS; ABUSE	IntroductionDuring the COVID-19 lockdown, people's lifestyles have changed including their habits and physical activities. There has been an increase in anabolic hormones and nutritional supplement use among people who regularly do exercise in the MENA region. This study aims to assess knowledge, practice, and attitude toward the use of anabolic hormones and nutritional supplements among people w…	[Eltewacy, Nael Kamel] Beni Suef Univ, Fac Pharm, Al Minya, Egypt; [Nabil, Soha] Beni Suef Univ, Fac Med, Bani Suwayf, Egypt; [Sweedy, Rahma; Hamza, Nouran] Med Agcy Res & Stat MARS, Cairo, Egypt; [Marzo, Roy Rillera] Management & Sci Univ, Int Med Sch, Dept Community Med, Shah Alam, Selangor, Malaysia; [Marzo, Roy Rillera] Monash Univ, Jeffrey Cheah Sch Med & Hlth Sci, Global Publ Hlth, Subang J…	Egyptian Knowledge Bank (EKB); Beni Suef University; Egyptian Knowledge Bank (EKB); Beni Suef University; Management Science University; Monash University; Monash University Sunway	Nabil, S (corresponding author), Beni Suef Univ, Fac Med, Bani Suwayf, Egypt.	Sohanabil0@gmail.com		Albazee, Ebraheem/0000-0003-1244-7769; Nabil, Soha/0000-0001-8729-1856					31	0	0	1	1	FRONTIERS MEDIA SA	LAUSANNE	AVENUE DU TRIBUNAL FEDERAL 34, LAUSANNE, CH-1015, SWITZERLAND		2296-2565		FRONT PUBLIC HEALTH	Front. Public Health	OCT 17	2022	10
J	Ellithorpe, ME; Bleakley, A; Hennessy, M; Jordan, A; Stevens, R; Maloney, E				Ellithorpe, Morgan E.; Bleakley, Amy; Hennessy, Michael; Jordan, Amy; Stevens, Robin; Maloney, Erin			Athletes Drink Gatorade: DMA Advertising Expenditures, Ad Recall, and Athletic Identity Influence Energy and Sports Drink Consumption	HEALTH COMMUNICATION			English	Article; Early Access							SUGAR-SWEETENED BEVERAGES; PHYSICAL-ACTIVITY; FOOD; ADOLESCENTS; PATTERNS; CHILDREN; TRENDS; INVOLVEMENT; ATTENTION; HYDRATION	Understanding why sports and energy drinks remain increasingly popular among adolescents despite declines in other sugar sweetened beverages is critical. This study points to memory for advertising exposure and adolescent athletic identity as two aspects that together help to explain consumption. An online survey of U.S. adolescents aged 14-18 (n = 503) was combined with Nielsen data for televisi…	[Ellithorpe, Morgan E.; Bleakley, Amy; Hennessy, Michael; Maloney, Erin] Univ Delaware, Dept Commun, 246 Pearson Hall,125 Acad St, Newark, DE 19716 USA; [Jordan, Amy] Rutgers State Univ, Dept Journalism & Media Studies, New Brunswick, NJ USA; [Stevens, Robin] Univ Southern Calif, USC Annenberg Sch Commun & Journalism, Los Angeles, CA 90089 USA	University of Delaware; Rutgers State University New Brunswick; University of Southern California	Ellithorpe, ME (corresponding author), Univ Delaware, Dept Commun, 246 Pearson Hall,125 Acad St, Newark, DE 19716 USA.	mellitho@udel.edu			National Institute of Dental and Craniofacial Research (NIDCR) [1R21DE028414-01]	National Institute of Dental and Craniofacial Research (NIDCR)(United States Department of Health & Human ServicesNational Institutes of Health (NIH) - USANIH National Institute of Dental & Craniofacial Research (NIDCR))	This study was funded by the National Institute of Dental and Craniofacial Research (NIDCR) [Grant Number 1R21DE028414-01]. Its contents are solely the responsibility of the authors and do not necessarily represent the official views of the NIDCR		44	0	0	3	3	ROUTLEDGE JOURNALS, TAYLOR & FRANCIS LTD	ABINGDON	2-4 PARK SQUARE, MILTON PARK, ABINGDON OX14 4RN, OXON, ENGLAND	1041-0236	1532-7027		HEALTH COMMUN	Health Commun.
J	Wijering, LAJ; Cotter, JD; Rehrer, NJ				Wijering, L. A. J.; Cotter, J. D.; Rehrer, N. J.			A randomized, cross-over trial assessing effects of beverage sodium concentration on plasma sodium concentration and plasma volume during prolonged exercise in the heat	EUROPEAN JOURNAL OF APPLIED PHYSIOLOGY			English	Article; Early Access						Hyponatremia; Electrolytes; Fluid balance; Hydration	POSTEXERCISE REHYDRATION; FLUID INGESTION; SWEAT SODIUM; DEHYDRATION; REPLACEMENT; BALANCE; BLOOD	Purpose This study assessed whether increasing sodium in a sports drink above that typical (similar to 20 mmol L-1) affects plasma sodium and volume responses during prolonged exercise in the heat. Methods Endurance trained males (N=11, 36 +/- 14 y, 75.36 +/- 5.30 kg, (V)over dotO(2max) 60 +/- 3 mL min(-1) kg(-1)) fulfilled requirements of the study including one 1-h exercise pre-trial, to estima…	[Wijering, L. A. J.; Cotter, J. D.; Rehrer, N. J.] Univ Otago, Sch Phys Educ Sport & Exercise Sci, POB 56, Dunedin 9054, New Zealand	University of Otago	Rehrer, NJ (corresponding author), Univ Otago, Sch Phys Educ Sport & Exercise Sci, POB 56, Dunedin 9054, New Zealand.	nancy.rehrer@otago.ac.nz		Rehrer, Nancy/0000-0003-2201-0958; /0000-0002-6014-9865	School of Physical Education Sport and Exercise Sciences, Otago University; CAUL	School of Physical Education Sport and Exercise Sciences, Otago University; CAUL	Open Access funding enabled and organized by CAUL and its Member Institutions. The research was supporting by internal funding from The School of Physical Education Sport and Exercise Sciences, Otago University. Sports drink was donated by Frucor New Zealand.		35	0	0	3	3	SPRINGER	NEW YORK	ONE NEW YORK PLAZA, SUITE 4600, NEW YORK, NY, UNITED STATES	1439-6319	1439-6327		EUR J APPL PHYSIOL	Eur. J. Appl. Physiol.
J	Zoellner, JM; Kirkpatrick, BM; Allanson, DA; Mariner, KM; Cuy-Castellanos, D; Miller, ME; Foster, Z; Martin, T				Zoellner, Jamie M.; Kirkpatrick, Brittany M.; Allanson, Dylan A.; Mariner, Kayla M.; Cuy-Castellanos, Diana; Miller, M. Elizabeth; Foster, Zachary; Martin, Tara			Beverage behaviors and correlates among Head Start preschooler-parent dyads	MATERNAL AND CHILD HEALTH JOURNAL			English	Article						Sugar-Sweetened Beverages; 100% fruit juice; Child Health; Health Behavior; Health Equity	SUGAR-SWEETENED BEVERAGES; YOUNG-CHILDREN; CONSUMPTION; INTERVENTIONS; ADULTS	Objectives To describe beverage behaviors among preschooler-parent dyads and explore correlates with preschooler's beverage behaviors. Methods This exploratory, cross-sectional study includes a convenience sample of 202 parents of preschoolers surveyed from four Head Start programs in Virginia and Ohio. Measurements included parent-child beverage behaviors, parent beverage perceptions, parent bev…	[Zoellner, Jamie M.; Kirkpatrick, Brittany M.; Allanson, Dylan A.; Mariner, Kayla M.] Univ Virginia, UVA Canc Ctr Res & Outreach Off, Dept Publ Hlth Sci, 16 East Main St, Christiansburg, VA 24073 USA; [Cuy-Castellanos, Diana] Univ Dayton, Dept Hlth & Sports Sci, 300 Coll Pk, Dayton, OH 45469 USA; [Miller, M. Elizabeth] Miami Univ, Dept Kinesiol Nutr & Hlth, 106 Phillips Hall, Oxford, OH 45056 USA…	University of Virginia; University of Dayton; University System of Ohio; Miami University	Zoellner, JM (corresponding author), Univ Virginia, UVA Canc Ctr Res & Outreach Off, Dept Publ Hlth Sci, 16 East Main St, Christiansburg, VA 24073 USA.;Zoellner, JM (corresponding author), 16 East Main St, Christiansburg, VA 24073 USA.	jz9q@virginia.edu		Zoellner, Jamie/0000-0001-5445-5594	National Institutes of Health, National Cancer Institute, Cancer Center Support Grant at the University of Virginia [CA044579]	National Institutes of Health, National Cancer Institute, Cancer Center Support Grant at the University of Virginia	This study was funded by, in part, by the National Institutes of Health, National Cancer Institute, Cancer Center Support Grant at the University of Virginia CA044579.		37	0	0	1	1	SPRINGER/PLENUM PUBLISHERS	NEW YORK	233 SPRING ST, NEW YORK, NY 10013 USA	1092-7875	1573-6628		MATERN CHILD HLTH J	Matern. Child Health J.	NOV	2022	26	11
J	Takada, S; Otsuka, J; Okamoto, Y; Watanabe, D; Aoki, M; Fujii, N; Kenny, GP; Enoki, Y; Maejima, D; Amano, T				Takada, Shota; Otsuka, Junto; Okamoto, Yumi; Watanabe, Daichi; Aoki, Mao; Fujii, Naoto; Kenny, Glen P.; Enoki, Yasuaki; Maejima, Daisuke; Amano, Tatsuro			Effects of ingestion of isomaltulose beverage on plasma volume and thermoregulatory responses during exercise in the heat	EUROPEAN JOURNAL OF APPLIED PHYSIOLOGY			English	Article						Palatinose; Sports drink; Hyperhydration; Fluid balance; Dehydration	BLOOD-VOLUME; MALTODEXTRIN; TEMPERATURE; PERFORMANCE; OXIDATION; HYDRATION; INFUSION; COMFORT; SPORT; SEX	Purpose Isomaltulose is a low glycemic and insulinaemic carbohydrate increasingly used as an alternative sweetener in commercial beverages. While isomaltulose beverages can improve hydration status compared to sucrose-based beverages, it remains unclear if ingestion of an isomaltulose beverage prior to exercise in the heat may improve plasma volume (PV) and thermoregulatory responses. Methods Twe…	[Takada, Shota; Otsuka, Junto; Okamoto, Yumi; Watanabe, Daichi; Aoki, Mao; Amano, Tatsuro] Niigata Univ, Fac Educ, Lab Exercise & Environm Physiol, Nishi Ku, 8050 Igarashi Ninocho, Niigata, Japan; [Fujii, Naoto] Univ Tsukuba, Fac Hlth & Sport Sci, Tsukuba, Ibaraki, Japan; [Kenny, Glen P.] Univ Ottawa, Human & Environm Physiol Res Unit, Ottawa, ON, Canada; [Enoki, Yasuaki; Maejima, Daisuke] Bourbo…	Niigata University; University of Tsukuba; University of Ottawa	Amano, T (corresponding author), Niigata Univ, Fac Educ, Lab Exercise & Environm Physiol, Nishi Ku, 8050 Igarashi Ninocho, Niigata, Japan.	amano@ed.niigata-u.ac.jp			Bourbon Corporation [18H03146]; Japan Society for the Promotion of Science from the Ministry of Education, Culture, Sports, Science, and Technology of Japan	Bourbon Corporation; Japan Society for the Promotion of Science from the Ministry of Education, Culture, Sports, Science, and Technology of Japan(Ministry of Education, Culture, Sports, Science and Technology, Japan (MEXT)Japan Society for the Promotion of Science)	This study was supported by a grant from Bourbon Corporation, Grant-in-Aid for Scientific Research (no. 18H03146) from the Japan Society for the Promotion of Science from the Ministry of Education, Culture, Sports, Science, and Technology of Japan.		41	0	0	3	3	SPRINGER	NEW YORK	ONE NEW YORK PLAZA, SUITE 4600, NEW YORK, NY, UNITED STATES	1439-6319	1439-6327		EUR J APPL PHYSIOL	Eur. J. Appl. Physiol.	DEC	2022	122	12
J	Chen, C; Lu, ZH; Wang, XY; Zhang, JS; Zhang, DF; Li, SY				Chen, Chen; Lu, Zhonghai; Wang, Xueyan; Zhang, Jiesong; Zhang, Dongfeng; Li, Suyun			Sugar-sweetened beverages consumption is associated with worse cognitive functions in older adults: from the national health and nutrition examination survey and food patterns equivalents database	NUTRITIONAL NEUROSCIENCE			English	Article; Early Access						Sugar-sweetened beverages; cognition; individual sugar-sweetened beverages; interaction; diet; aging; epidemiology; public health	METABOLIC SYNDROME; INSULIN-RESISTANCE; RISK-FACTOR; URIC-ACID; DEFICITS	Objectives: This study aimed to investigate the association between sugar-sweetened beverages (SSB) consumption (including individual SSB) and cognitive function from the National Health and Nutrition Examination Survey (NHANES) and Food Patterns Equivalents Database (FPED) and whether it is age-dependent. Methods: Older adults aged 60 years old and over were included during the NHANES 2011-2014.…	[Chen, Chen; Lu, Zhonghai; Wang, Xueyan; Zhang, Jiesong; Zhang, Dongfeng; Li, Suyun] Qingdao Univ, Sch Publ Hlth, Dept Epidemiol & Hlth Stat, Qingdao 266071, Shandong, Peoples R China	Qingdao University	Li, SY (corresponding author), Qingdao Univ, Sch Publ Hlth, Dept Epidemiol & Hlth Stat, Qingdao 266071, Shandong, Peoples R China.	suyunli@qdu.edu.cn			National Natural Science Foundation of China [82003535]; China Postdoctoral Science Foundation [2018M630758]	National Natural Science Foundation of China(National Natural Science Foundation of China (NSFC)); China Postdoctoral Science Foundation(China Postdoctoral Science Foundation)	This study was supported by National Natural Science Foundation of China: [Grant Number 82003535] and China Postdoctoral Science Foundation [grant number 2018M630758].		26	0	0	5	5	TAYLOR & FRANCIS LTD	ABINGDON	2-4 PARK SQUARE, MILTON PARK, ABINGDON OR14 4RN, OXON, ENGLAND	1028-415X	1476-8305		NUTR NEUROSCI	Nutr. Neurosci.
J	Gunalan, E; Cavak, BY; Turhan, S; Cebioglu, IK; Dominguez, R; Sanchez-Oliver, AJ				Gunalan, Elif; Cavak, Betul Yildirim; Turhan, Saadet; Cebioglu, Irem Kaya; Dominguez, Raul; Sanchez-Oliver, Antonio Jesus			Dietary Supplement Use of Turkish Footballers: Differences by Sex and Competition Level	NUTRIENTS			English	Article						dietetic; ergogenic aid; nutrition; sport team; soccer	ELITE SOCCER PLAYERS; NUTRITIONAL SUPPLEMENTS; RUNNING PERFORMANCE; STATEMENT; VITAMIN; PREVALENCE; RESISTANCE; EXERCISE; POWER	This study aimed to evaluate the consumption of dietary supplements (DS) and to determine related topics in Turkish football players of different sexes and competition levels. A total of 117 footballers (79 males and 38 females) completed a specific survey regarding DS consumption in athletes. The type of DS ingested was classified based on the level of scientific evidence by the Australian Insti…	[Gunalan, Elif; Cavak, Betul Yildirim] Istanbul Hlth & Technol Univ, Dept Nutr & Dietet, TR-34025 Istanbul, Turkey; [Turhan, Saadet] Istanbul Hlth & Technol Univ, Dept Occupat Therapy, TR-34025 Istanbul, Turkey; [Cebioglu, Irem Kaya] Yeditepe Univ, Dept Nutr & Dietet, TR-34755 Istanbul, Turkey; [Dominguez, Raul; Sanchez-Oliver, Antonio Jesus] Univ Seville, Dept Motricidad Humana & Rendimiento Dep…	Istanbul Health & Technology University; Istanbul Health & Technology University; Yeditepe University; University of Sevilla	Sanchez-Oliver, AJ (corresponding author), Univ Seville, Dept Motricidad Humana & Rendimiento Deport, Seville 41013, Spain.;Sanchez-Oliver, AJ (corresponding author), Univ Lavras, Studies Res Grp Neuromuscular Responses GEPREN, BR-37200000 Lavras, Brazil.	sanchezoliver@us.es	Günalan, Elif/AAY-3447-2021; Domínguez, Raúl/AAX-1068-2021	Günalan, Elif/0000-0002-3644-5066; Dominguez, Raul/0000-0002-6891-391X; Sanchez-Oliver, Antonio Jesus/0000-0001-9022-6043					65	0	0	2	2	MDPI	BASEL	ST ALBAN-ANLAGE 66, CH-4052 BASEL, SWITZERLAND		2072-6643		NUTRIENTS	Nutrients	SEP	2022	14	18
J	Kumar, N; Amin, F; Hashem, D; Khan, S; Zaidi, H; Rahman, S; Farhan, T; Mahmood, SJ; Asghar, MA; Zafar, MS				Kumar, Naresh; Amin, Faiza; Hashem, Danya; Khan, Sara; Zaidi, Huma; Rahman, Sehrish; Farhan, Tooba; Mahmood, Syed Junaid; Asghar, Muhammad Asif; Zafar, Muhammad Sohail			Evaluating the pH of Various Commercially Available Beverages in Pakistan: Impact of Highly Acidic Beverages on the Surface Hardness and Weight Loss of Human Teeth	BIOMIMETICS			English	Article						beverages; pH; dental erosion; surface hardness; weight loss	DENTAL EROSION; TOOTH EROSION; SPORTS DRINKS; HUMAN ENAMEL; SOFT DRINKS; IN-VITRO; PREVALENCE; FLUORIDE	The objectives of this study were to investigate the pH of common beverages and to evaluate the effects of common acidic beverages on the surface hardness and weight loss of human tooth specimens. A total of 106 beverages were conveniently purchased from supermarkets in Karachi, Pakistan. Prior to evaluation, beverages were refrigerated or stored at room temperature in accordance with the manufac…	[Kumar, Naresh; Khan, Sara; Zaidi, Huma; Rahman, Sehrish; Farhan, Tooba] Dow Univ Hlth Sci, Dept Sci Dent Mat, Dr Ishrat Ul Ebad Khan Inst Oral Hlth Sci, Karachi 74200, Pakistan; [Amin, Faiza] Dow Univ Hlth Sci, Dow Dent Coll, Dept Sci Dent Mat, Karachi 74200, Pakistan; [Hashem, Danya; Zafar, Muhammad Sohail] Taibah Univ, Coll Dent, Dept Restorat Dent, Al Madinah 41311, Al Munawwarah, Saudi Arabi…	Dow University of Health Sciences; Dow University of Health Sciences; Taibah University; PCSIR Laboratories Complex; PCSIR Laboratories Complex	Kumar, N (corresponding author), Dow Univ Hlth Sci, Dept Sci Dent Mat, Dr Ishrat Ul Ebad Khan Inst Oral Hlth Sci, Karachi 74200, Pakistan.	kumar.naresh@duhs.edu.pk; faiza.ameen@duhs.edu.pk; dhashem@taibahu.edu.sa; khansara4924@yahoo.com; huma.zehra.zaidi@gmail.com; dr.sehrish.rahman@gmail.com; toobafarhan20@hotmail.com; junaid070880@gmail.com; masif345@yahoo.com; MZAFAR@taibahu.edu.sa	Zafar, Muhammad S/N-2800-2014	Zafar, Muhammad S/0000-0002-5157-7067; Hashem, Danya/0000-0002-8363-9461; Kumar, Naresh/0000-0003-2030-6907; Rahman, Sehrish/0000-0001-9885-1943					46	1	1	4	4	MDPI	BASEL	ST ALBAN-ANLAGE 66, CH-4052 BASEL, SWITZERLAND		2313-7673		BIOMIMETICS-BASEL	Biomimetics	SEP	2022	7	3
J	Zhang, ZX; Gao, H; Yuan, X; Liu, CQ; Bao, ZF; Yu, SY; Xie, HF; Wang, WH; Xie, JR; Xu, L				Zhang, Zhixin; Gao, Hui; Yuan, Xin; Liu, Cenqin; Bao, Zhenfei; Yu, Siyi; Xie, Haofen; Wang, Weihong; Xie, Jiarong; Xu, Lei			The efficacy and tolerability of sports drink versus water in bowel preparations: a randomised controlled study	TRIALS			English	Article						Bowel preparation; Colonoscopy; Mizone; Polyethylene glycol; Tolerability	POLYETHYLENE-GLYCOL; MIRALAX; QUALITY; JUICE; SAFE	Background: An optimal bowel preparation can result in an improved colonoscopy. This study was to compare the effectiveness and safety of the use of a sports drink (Mizone) plus polyethylene glycol (PEG) solution with a water plus PEG solution in bowel preparations. Methods: This was a randomised controlled study. All of the included patients were randomly divided into the following two groups: t…	[Zhang, Zhixin; Gao, Hui; Yuan, Xin; Liu, Cenqin; Bao, Zhenfei; Yu, Siyi; Xie, Haofen; Wang, Weihong; Xie, Jiarong; Xu, Lei] Ningbo First Hosp, Dept Gastroenterol, Ningbo 315010, Peoples R China; [Zhang, Zhixin; Gao, Hui; Yuan, Xin] Ningbo Univ, Coll Med, Ningbo 315211, Peoples R China; [Liu, Cenqin] Zhejiang Univ, Coll Med, Hangzhou 310058, Peoples R China	Ningbo University; Zhejiang University	Xie, JR; Xu, L (corresponding author), Ningbo First Hosp, Dept Gastroenterol, Ningbo 315010, Peoples R China.	cheryl.xiejiarong@gmail.com; xulei22@163.com		Xu, Lei/0000-0001-6017-3745	Medical Health Science and Technology Project of Zhejiang Provincial Health Commission [2016KYB257, 2017KY581, 2019KY566]	Medical Health Science and Technology Project of Zhejiang Provincial Health Commission	This work was supported by the Medical Health Science and Technology Project of Zhejiang Provincial Health Commission (No. 2016KYB257, 2017KY581 to Lei Xu, No. 2019KY566 to Haofen Xie). The Zhejiang Provincial Health Commission had no role in study design, data collection and analysis, decision to publish, or preparation of the manuscript.		21	0	0	2	2	BMC	LONDON	CAMPUS, 4 CRINAN ST, LONDON N1 9XW, ENGLAND		1745-6215		TRIALS	Trials	AUG 26	2022	23	1
J	Yu, QF; Shan, LB; Du, L; Zang, JL				Yu, Qiufen; Shan, Liubai; Du, Lei; Zang, Jiali			Effects of Sports Drinks on Weight Loss Control and Lipid Metabolism in Overweight Students	JOURNAL OF FOOD QUALITY			English	Article							NUTRITION	In order to explore how sports drinks can achieve weight loss control and lipid metabolism in college students, the author proposes an experiment based on weight loss control and lipid metabolism in college students. This experiment recommends key technical problems and solutions based on information represented by college students' weight loss control, a study exploring how sports drinks can ach…	[Yu, Qiufen; Shan, Liubai; Du, Lei; Zang, Jiali] Qiqihar Univ, Phys Educ Coll, Qiqihar 161006, Heilongjiang, Peoples R China	Qiqihar University	Yu, QF (corresponding author), Qiqihar Univ, Phys Educ Coll, Qiqihar 161006, Heilongjiang, Peoples R China.	20160548@ayit.edu.cn			Basic Scientific Research Operating Expenses of Institutions of Higher Learning in Heilongjiang Province and that will be paid for a scientific research project in 2019-Research on the Modernization of Governance System and Capacity of Local Universities [135409239]; Research Project of Basic Scientific Research Business Fee of Heilongjiang Provincial Higher Education Institutions Innovation Rese…	Basic Scientific Research Operating Expenses of Institutions of Higher Learning in Heilongjiang Province and that will be paid for a scientific research project in 2019-Research on the Modernization of Governance System and Capacity of Local Universities; Research Project of Basic Scientific Research Business Fee of Heilongjiang Provincial Higher Education Institutions Innovation Research on Dive…	This work was supported by the Basic Scientific Research Operating Expenses of Institutions of Higher Learning in Heilongjiang Province and that will be paid for a scientific research project in 2019-Research on the Modernization of Governance System and Capacity of Local Universities (135409239), the Research Project of Basic Scientific Research Business Fee of Heilongjiang Provincial Higher Edu…		27	0	0	3	3	WILEY-HINDAWI	LONDON	ADAM HOUSE, 3RD FL, 1 FITZROY SQ, LONDON, WIT 5HE, ENGLAND	0146-9428	1745-4557		J FOOD QUALITY	J. Food Qual.	AUG 5	2022	2022
J	Butera, A; Gallo, S; Pascadopoli, M; Scardina, GA; Pezzullo, S; Scribante, A				Butera, Andrea; Gallo, Simone; Pascadopoli, Maurizio; Scardina, Giuseppe Alessandro; Pezzullo, Sofia; Scribante, Andrea			Home Oral Care Domiciliary Protocol for the Management of Dental Erosion in Rugby Players: A Randomized Clinical Trial	JOURNAL OF CLINICAL MEDICINE			English	Article						dental erosion; demineralization; erosion; white spot lesions; physical activity; sport drinks; rugby players; athletes; hydroxyapatite; remineralization	FLUORIDE; REMINERALIZATION; HYDROXYAPATITE	People performing regular physical activity are at high risk of dental erosion especially in cases of high sport drinks intake. Biomimetic hydroxyapatite-based oral hygiene products, like toothpastes and mouthwashes, have been investigated in recent years for their remineralizing activity on the teeth. The aim of the present study was to evaluate the efficacy of two different oral hygiene protoco…	[Butera, Andrea; Pezzullo, Sofia; Scribante, Andrea] Univ Pavia, Dept Clin Surg Diagnost & Pediat Sci, Unit Dent Hyg, Sect Dent, I-27100 Pavia, Italy; [Gallo, Simone; Pascadopoli, Maurizio; Scribante, Andrea] Univ Pavia, Unit Orthodont & Pediat Dent, Sect Dent, Dept Clin Surg Diagnost & Pediat Sci, I-27100 Pavia, Italy; [Scardina, Giuseppe Alessandro] Univ Palermo, Dept Surg Oncol & Stomatol Disc…	University of Pavia; University of Pavia; University of Palermo	Scribante, A (corresponding author), Univ Pavia, Dept Clin Surg Diagnost & Pediat Sci, Unit Dent Hyg, Sect Dent, I-27100 Pavia, Italy.;Gallo, S; Pascadopoli, M; Scribante, A (corresponding author), Univ Pavia, Unit Orthodont & Pediat Dent, Sect Dent, Dept Clin Surg Diagnost & Pediat Sci, I-27100 Pavia, Italy.	simone.gallo02@universitadipavia.it; maurizio.pascadopoli01@universitadipavia.it; andrea.scribante@unipv.it	SCARDINA, Giuseppe Alessandro/ABE-9369-2021; Butera, Andrea/AAB-2566-2022; Pascadopoli, Maurizio/AAC-1251-2022	SCARDINA, Giuseppe Alessandro/0000-0001-7305-530X; Pascadopoli, Maurizio/0000-0003-1690-4904; Gallo, Simone/0000-0002-4240-3209; Butera, Andrea/0000-0003-2457-4415					31	3	3	3	3	MDPI	BASEL	ST ALBAN-ANLAGE 66, CH-4052 BASEL, SWITZERLAND		2077-0383		J CLIN MED	J. Clin. Med.	AUG	2022	11	16
J	Moreno, B; Veiga, S; Sanchez-Oliver, AJ; Dominguez, R; Morencos, E				Moreno, Berta; Veiga, Santiago; Sanchez-Oliver, Antonio J.; Dominguez, Raul; Morencos, Esther			Analysis of Sport Supplement Consumption by Competitive Swimmers According to Sex and Competitive Level	NUTRIENTS			English	Article						nutrition; swimming; ergogenic aids; performance; elite swimmers	SODIUM-PHOSPHATE SUPPLEMENTATION; DIETARY-SUPPLEMENTS; PERFORMANCE; ELITE; NUTRITION; RECOVERY; PREVALENCE; SEASON	Sports supplements (SS) are commonly used by athletes to improve their performance. SS use by competitive swimmers is reported to be prevalent but there is no evidence of such use by elite swimmers, either male or female. The objective of this research was to study the patterns of SS use by competitive swimmers based on sex and competitive levels (national and international); Methods: Using the c…	[Moreno, Berta; Morencos, Esther] Univ Francisco de Vitoria, Fac Hlth Sci, Exercise & Sport Sci, Exercise Physiol Grp, Madrid 28223, Spain; [Moreno, Berta; Veiga, Santiago] Univ Politecn Madrid UPM, Fac Phys Act & Sports Sci INEF, Madrid 28040, Spain; [Sanchez-Oliver, Antonio J.; Dominguez, Raul] Univ Seville, Dept Motricidad Humana Rendimiento Deport, Seville 41013, Spain	Universidad Francisco de Vitoria; Universidad Politecnica de Madrid; University of Sevilla	Morencos, E (corresponding author), Univ Francisco de Vitoria, Fac Hlth Sci, Exercise & Sport Sci, Exercise Physiol Grp, Madrid 28223, Spain.	esther.morencos@ufv.es	Domínguez, Raúl/AAX-1068-2021	Sanchez-Oliver, Antonio Jesus/0000-0001-9022-6043; Morencos, Esther/0000-0003-3971-7351; VEIGA FERNANDEZ, SANTIAGO/0000-0002-4183-3231; Moreno Heredero, Berta/0000-0001-5682-631X; Dominguez, Raul/0000-0002-6891-391X					51	1	1	2	2	MDPI	BASEL	ST ALBAN-ANLAGE 66, CH-4052 BASEL, SWITZERLAND		2072-6643		NUTRIENTS	Nutrients	AUG	2022	14	15
J	Sumina, EG; Shtykov, SN; Reshetnikova, IS; Yurasov, NA; Uglanova, VZ				Sumina, E. G.; Shtykov, S. N.; Reshetnikova, I. S.; Yurasov, N. A.; Uglanova, V. Z.			Micellar Thin-Layer Chromatography and Preconcentration of L-Carnitine with Magnetite Nanoparticles	JOURNAL OF ANALYTICAL CHEMISTRY			English	Article						L-carnitine; micellar thin-layer chromatography; magnetic solid phase extraction; magnetite	SOLID-PHASE EXTRACTION; ACETYL-L-CARNITINE; MILK SAMPLES; AMINO-ACIDS; SEPARATION; ASSAY; TLC; DERIVATIZATION; SURFACTANTS	Thin-layer chromatography (TLC) is used to study the chromatographic behavior of L-carnitine in aqueous-organic mobile phases (MPs) and aqueous MPs in the presence of the cationic surfactant cetylpyridinium chloride (CPC) on plates with a normal stationary phase based on silica. Among aqueous-organic MP, the best results are obtained for MP of the composition propanol-2-acetone-water-acetic acid …	[Sumina, E. G.; Shtykov, S. N.; Reshetnikova, I. S.; Yurasov, N. A.; Uglanova, V. Z.] Chernyshevsky Saratov Natl Res State Univ, Inst Chem, Saratov 410012, Russia		Sumina, EG; Shtykov, SN (corresponding author), Chernyshevsky Saratov Natl Res State Univ, Inst Chem, Saratov 410012, Russia.	suminaeg@yandex.ru; shtykovsn@mail.ru	Shtykov, Sergei/D-9144-2013	Shtykov, Sergei/0000-0001-6753-5040	Russian Science Foundation [21-13-00267]	Russian Science Foundation(Russian Science Foundation (RSF))	The work was supported by the Russian Science Foundation, project no. 21-13-00267.		44	0	0	1	1	PLEIADES PUBLISHING INC	NEW YORK	PLEIADES HOUSE, 7 W 54 ST, NEW YORK, NY, UNITED STATES	1061-9348	1608-3199		J ANAL CHEM+	J. Anal. Chem.	AUG	2022	77	8
J	Chu, H; Zhou, WY; Wang, SS				Chu, Huan; Zhou, Wenyong; Wang, Shanshan			Effect of Sports Energy Drink on Fat Metabolism and Weight Loss of College Students	JOURNAL OF FOOD QUALITY			English	Article								In order to solve the problem of fat metabolism and weight loss of college students, this paper puts forward a problem of the influence of sports energy drinks. Energy drink is a combination of sports drinks, energy drinks, and other special functional drinks (such as nutrient drinks with added vitamins and minerals; herbal drinks with Chinese herbal ingredients), a general term for a large categ…	[Chu, Huan; Zhou, Wenyong; Wang, Shanshan] Jiangxi Inst Fash Technol, Nanchang 330201, Jiangxi, Peoples R China		Chu, H (corresponding author), Jiangxi Inst Fash Technol, Nanchang 330201, Jiangxi, Peoples R China.	2010421125@hbut.edu.cn			Jiangxi Institute of Fashion Technology: Pengguang Culture Yoga Curriculum System Design and Practice Research [JFHX202203]	Jiangxi Institute of Fashion Technology: Pengguang Culture Yoga Curriculum System Design and Practice Research	is study was supported by Jiangxi Institute of Fashion Technology: Pengguang Culture Yoga Curriculum System Design and Practice Research (Project No: JFHX202203).		20	0	0	3	3	WILEY-HINDAWI	LONDON	ADAM HOUSE, 3RD FL, 1 FITZROY SQ, LONDON, WIT 5HE, ENGLAND	0146-9428	1745-4557		J FOOD QUALITY	J. Food Qual.	JUL 30	2022	2022
J	Pfender, E; Bleakley, A; Ellithorpe, M; Hennessey, M; Maloney, E; Jordan, A; Stevens, R				Pfender, Emily; Bleakley, Amy; Ellithorpe, Morgan; Hennessey, Michael; Maloney, Erin; Jordan, Amy; Stevens, Robin			Perceptions of Sports and Energy Drinks: Factors Associated with Adolescent Beliefs	AMERICAN JOURNAL OF HEALTH PROMOTION			English	Article; Early Access						adolescents; sports drinks; energy drinks; perceived healthfulness; media literacy	BEVERAGE CONSUMPTION; CHILDREN	Purpose To understand what factors are associated with adolescents' perceived healthfulness of sports drinks (SD) and of energy drinks (ED), with a focus on health risk, athletics, and media-related variables. Design Cross-sectional survey Setting Online Subjects U.S. adolescents ages 14-18 years (n = 501) recruited from a combination of non-probability and probability-based panels. Measures Outc…	[Pfender, Emily; Bleakley, Amy; Ellithorpe, Morgan; Hennessey, Michael; Maloney, Erin] Univ Delaware, Dept Commun, 250 Pearson Hall, Newark, DE 19716 USA; [Jordan, Amy] Rutgers State Univ, Sch Commun & Informat, New Brunswick, NJ USA; [Stevens, Robin] Univ Southern Calif, USC Annenberg Sch Commun & Journalism, Los Angeles, CA USA	University of Delaware; Rutgers State University New Brunswick; University of Southern California	Pfender, E (corresponding author), Univ Delaware, Dept Commun, 250 Pearson Hall, Newark, DE 19716 USA.	epfender@udel.edu		Bleakley, Amy/0000-0002-4539-4424; Pfender, Emily Jo/0000-0001-9374-3521	National Institute of Dental and Craniofacial Research (NIDCR) [1R21DE028414-01]	National Institute of Dental and Craniofacial Research (NIDCR)(United States Department of Health & Human ServicesNational Institutes of Health (NIH) - USANIH National Institute of Dental & Craniofacial Research (NIDCR))	The author disclosed receipt of the following financial support for the research, authorship, and/or publication of this article: This work was supported by the The National Institute of Dental and Craniofacial Research (NIDCR) (1R21DE028414-01).		10	1	1	1	1	SAGE PUBLICATIONS INC	THOUSAND OAKS	2455 TELLER RD, THOUSAND OAKS, CA 91320 USA	0890-1171	2168-6602		AM J HEALTH PROMOT	Am. J. Health Promot.
J	Devlin, BL; Staley, KJ; Trakman, GL; Forsyth, AK; Nicholson, MG; Cosgriff, G; Chisholm, M; Belski, R				Devlin, Brooke L.; Staley, Kiera J.; Trakman, Gina L.; Forsyth, Adrienne K.; Nicholson, Matthew G.; Cosgriff, Grant; Chisholm, Melanie; Belski, Regina			Attitudes and Opinions of Parents towards Water-Only Drink Policy at Junior Triathlon Events	INTERNATIONAL JOURNAL OF ENVIRONMENTAL RESEARCH AND PUBLIC HEALTH			English	Article						sugar-sweetened beverages; hydration; adolescents; junior athletes	SPORTS; OBESITY	Rates of childhood obesity within Australia continue to rise, with consumption of sugar-sweetened beverages one contributing factor. Community sport provides an opportunity to implement policies promoting water as the beverage of choice. However, the attitudes of parents toward a water-only policy are not known. This cross-sectional study aimed to investigate parents' opinions towards beverage co…	[Devlin, Brooke L.; Trakman, Gina L.; Forsyth, Adrienne K.; Belski, Regina] La Trobe Univ, Dept Sport Exercise & Nutr Sci, Melbourne, Vic 3086, Australia; [Devlin, Brooke L.; Staley, Kiera J.; Trakman, Gina L.; Forsyth, Adrienne K.; Nicholson, Matthew G.; Belski, Regina] La Trobe Univ, Ctr Sport & Social Impact, Melbourne, Vic 3086, Australia; [Devlin, Brooke L.] Univ Queensland, Sch Human Moveme…	La Trobe University; La Trobe University; University of Queensland; Australian Catholic University; Monash University; Monash University Sunway	Devlin, BL (corresponding author), La Trobe Univ, Dept Sport Exercise & Nutr Sci, Melbourne, Vic 3086, Australia.;Devlin, BL (corresponding author), La Trobe Univ, Ctr Sport & Social Impact, Melbourne, Vic 3086, Australia.;Devlin, BL (corresponding author), Univ Queensland, Sch Human Movement & Nutr Sci, Brisbane, Qld 4072, Australia.	b.devlin@latrobe.edu.au; k.staley@latrobe.edu.au; g.trakman@latrobe.edu.au; a.forsyth@latrobe.edu.au; m.nicholson@latrobe.edu.au; grant.cosgriff@ausport.gov.au; mchisholm777@gmail.com; regina.belski@latrobe.edu.au	Staley, Kiera/GZL-3343-2022; Devlin, Brooke/J-6251-2018	Devlin, Brooke/0000-0001-9317-2351; Staley, Kiera/0000-0002-2664-0300; Forsyth, Adrienne/0000-0002-1692-2638; Trakman, Gina/0000-0002-2483-0899	VicHealth as part of the Water Initiative Grant	VicHealth as part of the Water Initiative Grant	This research was funded by VicHealth as part of the Water Initiative Grant.		17	1	1	1	1	MDPI	BASEL	ST ALBAN-ANLAGE 66, CH-4052 BASEL, SWITZERLAND		1660-4601		INT J ENV RES PUB HE	Int. J. Environ. Res. Public Health	JUL	2022	19	14
J	Lopez-Gonzalez, H				Lopez-Gonzalez, Hibai			Adolescents watching sport, drinking alcohol, eating junk food, seeing betting ads, and gambling: The aggregate risk of in-play betting	JOURNAL OF BEHAVIORAL ADDICTIONS			English	Meeting Abstract						in-play betting; gambling; advertising			[Lopez-Gonzalez, Hibai] Univ Barcelona, Barcelona, Spain	University of Barcelona			Lopez-Gonzalez, Hibai/H-5753-2015	Lopez-Gonzalez, Hibai/0000-0003-1249-2623					0	0	0	0	0	AKADEMIAI KIADO ZRT	BUDAPEST	BUDAFOKI UT 187-189-A-3, H-1117 BUDAPEST, HUNGARY	2062-5871	2063-5303		J BEHAV ADDICT	J. Behav. Addict.	JUL	2022	11
J	Sukri, NM; Ooi, FK; Chee, KC; Sirajudeen, KNS				Sukri, N. M.; Ooi, F. K.; Chee, K. C.; Sirajudeen, K. N. S.			Effect of Acacia Honey Drink Consumed Pre and During Exercise on Glucose Metabolism, Total Antioxidant Status, and Running Performance in the Heat	IIUM MEDICAL JOURNAL MALAYSIA			English	Article						Blood glucose; Acacia honey; antioxidants; running performance in the heat	ENDURANCE PERFORMANCE; GLYCEMIC INDEX; RESISTANCE-EXERCISE; OXIDATIVE STRESS; CARBOHYDRATE; INGESTION; HEALTH; PROTEIN	INTRODUCTION: This study investigated the effects of Acacia honey drink on glucose metabolism, total antioxidant status, and running performance in the heat and compared it with a commercial sports drink. MATERIALS AND METHODS: In this randomised crossover study, ten participants completed two endurance running trials in the heat (31 degrees C, 70% relative humidity) with either the honey drink (…	[Sukri, N. M.; Ooi, F. K.; Chee, K. C.] Univ Sains Malaysia, Sch Med Sci, Sport Sci Unit, Kota Baharu, Kelantan, Malaysia; [Sukri, N. M.] Natl Def Univ Malaysia, Def Fitness Acad, Kuala Lumpur, Malaysia; [Ooi, F. K.; Chee, K. C.] Univ Sains Malaysia, Sch Hlth Sci, Exercise & Sports Sci Programme, Kota Baharu 16150, Kelantan, Malaysia; [Sirajudeen, K. N. S.] Univ Sains Malaysia, Sch Med Sci, Dept …	Universiti Sains Malaysia; Universiti Pertahanan Nasional Malaysia; Universiti Sains Malaysia; Universiti Sains Malaysia; International Islamic University Malaysia	Ooi, FK (corresponding author), Univ Sains Malaysia, Sch Hlth Sci, Exercise & Sports Sci Programme, Kota Baharu 16150, Kelantan, Malaysia.	fkooi@usm.my			Fundamental Research Grant Scheme (FRGS) of the Malaysian government [203/PPSP/6171176]	Fundamental Research Grant Scheme (FRGS) of the Malaysian government	We want to thank the financial support provided by the Fundamental Research Grant Scheme (FRGS) of the Malaysian government (Grant account number: 203/PPSP/6171176). We also like to thank Professor Dr. Siti Amrah from Pharmacology Department to arrange the sponsorship of the Acacia honey used in this study. Special thanks are given to Ms. Jamaayah Meor Osman, Ms. Nur Hafizah Hamzah, Ms. Norlida A…		49	0	0	2	2	INT ISLAMIC UNIV MALAYSIA, KULLIYYAH MEDICINE	KUANTAN PAHAN	JALAN SULTAN AHMAD SHAH, KUANTAN PAHAN, 25200, MALAYSIA		1823-4631		IIUM MED J MALAYSIA	IIUM Med. J. Malaysia	JUL	2022	21	3
J	Nijakowski, K; Zdrojewski, J; Nowak, M; Podgorski, F; Surdacka, A				Nijakowski, Kacper; Zdrojewski, Jakub; Nowak, Monika; Podgorski, Filip; Surdacka, Anna			Regular Physical Activity and Dental Erosion: A Systematic Review	APPLIED SCIENCES-BASEL			English	Review						dental erosion; erosive lesion; physical activity; sports professional; swimming; amateur athlete; sports drinks; isotonic beverages	ENAMEL EROSION; HYPERSENSITIVITY; PREVENTION; FLUORIDE; DRINKS; IMPACT; MILK	Dental erosion is the irreversible pathological loss of hard tissues, which are chemically dissolved by acids, especially through external means, such as diet (e.g., fruit juices, isotonic or energy drinks). This systematic review was designed to answer the question Is there a relationship between dental erosion and regular physical activity with or without sports drink consumption? Following the…	[Nijakowski, Kacper; Surdacka, Anna] Poznan Univ Med Sci, Dept Conservat Dent & Endodont, PL-60812 Poznan, Poland; [Zdrojewski, Jakub; Nowak, Monika; Podgorski, Filip] Poznan Univ Med Sci, Dept Conservat Dent & Endodont, Students Sci Grp, PL-60812 Poznan, Poland	Poznan University of Medical Sciences; Poznan University of Medical Sciences	Nijakowski, K (corresponding author), Poznan Univ Med Sci, Dept Conservat Dent & Endodont, PL-60812 Poznan, Poland.	kacpernijakowski@ump.edu.pl; jakub-zdrojewski11@wp.pl; monikaanowak@opoczta.pl; pod.filip@outlook.com; annasurd@ump.edu.pl	Nijakowski, Kacper/AAC-8339-2021	Nijakowski, Kacper/0000-0002-5042-5985; , Anna/0000-0001-9952-0230					38	1	1	1	3	MDPI	BASEL	ST ALBAN-ANLAGE 66, CH-4052 BASEL, SWITZERLAND		2076-3417		APPL SCI-BASEL	Appl. Sci.-Basel	FEB	2022	12	3
J	Sato, T; Fukuzawa, Y; Kawakami, S; Suzuki, M; Tanaka, Y; Terayama, H; Sakabe, K				Sato, Tsutomu; Fukuzawa, Yoshitaka; Kawakami, Satoshi; Suzuki, Megumi; Tanaka, Yoshinori; Terayama, Hayato; Sakabe, Kou			The Onset of Dental Erosion Caused by Food and Drinks and the Preventive Effect of Alkaline Ionized Water	NUTRIENTS			English	Review						acidic foods and drinks; nutrients; dental erosion; alkaline ionized water; demineralization; oral flora		In recent years, the incidence of dental erosion caused by the ingestion of acidic foods and drinks, including sports drinks, has been increasing in Japan and elsewhere. Therefore, the problems associated with this injury can no longer be ignored in dental clinical practice. The ingestion of these foods and drinks is important from the viewpoint of overall health and disease prevention. For examp…	[Sato, Tsutomu; Kawakami, Satoshi; Tanaka, Yoshinori; Terayama, Hayato; Sakabe, Kou] Tokai Univ, Div Basic Med Sci, Sch Med, Isehara, Kanagawa 2591193, Japan; [Sato, Tsutomu] Louis Pasteur Ctr Med Res, Div Basic Res, Funct Water Res Lab, Kyoto 6068225, Japan; [Fukuzawa, Yoshitaka] Aichi Med Univ Hosp, Aichi Med Preempt & Integrat Med Ctr, Nagakute, Aichi 4801103, Japan; [Suzuki, Megumi] Nippon De…	Tokai University; Aichi Medical University; Nippon Dental University	Sato, T (corresponding author), Tokai Univ, Div Basic Med Sci, Sch Med, Isehara, Kanagawa 2591193, Japan.;Sato, T (corresponding author), Louis Pasteur Ctr Med Res, Div Basic Res, Funct Water Res Lab, Kyoto 6068225, Japan.	b-sato2@tsc.u-tokai.ac.jp; yofuku@aichi-med-u.ac.jp; kawakamis@tsc.u-tokai.ac.jp; megumi-t@tandai.ndu.ac.jp; ksato21@aol.com; terahaya@tokai-u.jp; sakabek@tokai-u.jp	TANAKA, YOSHINORI/GNO-9581-2022	TANAKA, YOSHINORI/0000-0003-1123-127X; Terayama, Hayato/0000-0002-7053-8418	Functional Water Foundation	Functional Water Foundation	AIW research was funded by Functional Water Foundation.		21	5	5	2	7	MDPI	BASEL	ST ALBAN-ANLAGE 66, CH-4052 BASEL, SWITZERLAND		2072-6643		NUTRIENTS	Nutrients	OCT	2021	13	10
J	Huttunen, M; Kamppi, A; Soudunsaari, A; Pakkila, J; Tjaderhane, L; Laitala, ML; Anttonen, V; Patinen, P; Tanner, T				Huttunen, Mika; Kamppi, Antti; Soudunsaari, Aapo; Pakkila, Jari; Tjaderhane, Leo; Laitala, Marja-Liisa; Anttonen, Vuokko; Patinen, Pertti; Tanner, Tarja			The association between dental caries and physical activity, physical fitness, and background factors among Finnish male conscripts	ODONTOLOGY			English	Article; Early Access						Dental caries; Oral health; Physical activity; Physical fitness; Tobacco	HEALTH-RELATED BEHAVIORS; ORAL-HEALTH; YOUNG; ELITE; PREVALENCE; CHILDREN; DIETARY; SMOKING; HABITS	Studies on measured physical fitness and oral health are sparse. The aim of this study was to investigate the associations between self-reported physical activity and measured physical fitness and oral health of young men. The study population consisted of 13,564 Finnish male conscripts who had mandatory clinical oral examinations and physical fitness tests at the beginning of military service in…	[Huttunen, Mika; Soudunsaari, Aapo; Tjaderhane, Leo; Laitala, Marja-Liisa; Anttonen, Vuokko; Tanner, Tarja] Univ Oulu, Dept Cariol Endodontol & Pediat Dent, Res Unit Oral Hlth Sci, POB 5281, FI-90014 Oulu, Finland; [Huttunen, Mika; Patinen, Pertti] Finnish Def Forces, Ctr Mil Med, POB 5, Riihimaki 11311, Finland; [Kamppi, Antti; Tjaderhane, Leo] Univ Helsinki, Dept Oral & Maxillofacial Dis, POB 4…	University of Oulu; University of Helsinki; University of Oulu; University of Oulu; University of Oulu; University of Helsinki; Helsinki University Central Hospital	Tanner, T (corresponding author), Univ Oulu, Dept Cariol Endodontol & Pediat Dent, Res Unit Oral Hlth Sci, POB 5281, FI-90014 Oulu, Finland.;Tanner, T (corresponding author), Oulu Univ Hosp, MRC, POB 5281, Oulu 90014, Finland.;Tanner, T (corresponding author), Univ Oulu, POB 5281, Oulu 90014, Finland.	tarja.tanner@oulu.fi		Tanner, Tarja/0000-0001-5418-4798; Patinen, Pertti/0000-0002-5348-5238	University of Oulu including Oulu University Hospital	University of Oulu including Oulu University Hospital	Open Access funding provided by University of Oulu including Oulu University Hospital.		30	0	0	1	1	SPRINGER	NEW YORK	ONE NEW YORK PLAZA, SUITE 4600, NEW YORK, NY, UNITED STATES	1618-1247	1618-1255		ODONTOLOGY	Odontology
J	Alfayad, K; Murray, RL; Britton, J; Barker, AB				Alfayad, Khaldoon; Murray, Rachael L.; Britton, John; Barker, Alexander B.			Population exposure to alcohol and junk food advertising during the 2018 FIFA world cup: implications for public health	BMC PUBLIC HEALTH			English	Article						Alcohol; High fat sugar and salt; Impression; Children; Advertising; Exposure	CONSUMPTION; FOOTBALL; ADVERTISEMENTS; ASSOCIATION; INDUSTRY; CHILDREN; ADULTS; YOUTH	Background Advertising alcoholic drinks and food high in fat, sugar, and salt (HFSS) is a driver of alcohol use and HFSS consumption, among children and young people. Whilst advertising legislation and broadcasting regulation protect children from alcohol and HFSS imagery, the 2018 FIFA World Cup, which attracted a global audience, was sponsored and partnered by alcohol and HFSS brands. This stud…	[Alfayad, Khaldoon; Murray, Rachael L.; Britton, John] Univ Nottingham, City Hosp, Fac Med,Div Epidemiol & Publ Hlth, UK Ctr Tobacco & Alcohol Studies, Clin Sci Bldg, Nottingham NG5 1PB, England; [Alfayad, Khaldoon] Saudi Elect Univ, Coll Hlth Sci, Dept Publ Hlth, Riyadh Campus,Abi Bakr Siddiq Branch Rd, Riyadh 13323, Saudi Arabia; [Murray, Rachael L.; Britton, John] Spectrum Consortium, London, …	Nottingham University Hospital NHS Trust; Nottingham City Hospital; University of Nottingham; Saudi Electronic University; Nottingham Trent University	Alfayad, K (corresponding author), Univ Nottingham, City Hosp, Fac Med,Div Epidemiol & Publ Hlth, UK Ctr Tobacco & Alcohol Studies, Clin Sci Bldg, Nottingham NG5 1PB, England.;Alfayad, K (corresponding author), Saudi Elect Univ, Coll Hlth Sci, Dept Publ Hlth, Riyadh Campus,Abi Bakr Siddiq Branch Rd, Riyadh 13323, Saudi Arabia.	msxka12@exmail.nottingham.ac.uk		Barker, Alex/0000-0003-4568-5114	Saudi Electronic University; Medical Research Council [MR/K023195/1]	Saudi Electronic University; Medical Research Council(UK Research & Innovation (UKRI)Medical Research Council UK (MRC))	This work was supported by the Saudi Electronic University, the Medical Research Council [grant number MR/K023195/1].		47	2	2	1	2	BMC	LONDON	CAMPUS, 4 CRINAN ST, LONDON N1 9XW, ENGLAND		1471-2458		BMC PUBLIC HEALTH	BMC Public Health	MAY 6	2022	22	1
J	Caughey, AB				Caughey, Aaron B.			Evaluation of Changes in Grams of Sugar Sold After the Implementation of the Seattle Sweetened Beverage Tax	OBSTETRICAL & GYNECOLOGICAL SURVEY			English	Editorial Material								Despite the robust association between added sugars, including those from sugar-sweetened beverages (SSBs) and obesity, type 2 diabetes, cardiovascular disease, and poor dental health, more than 50% of adults and 65% of children exceed recommended intake. Reducing consumption of added sugars is a key goal for Healthy People 2030, and taxation of SSBs is increasingly being used to accomplish this.…											7	0	0	0	0	LIPPINCOTT WILLIAMS & WILKINS	PHILADELPHIA	TWO COMMERCE SQ, 2001 MARKET ST, PHILADELPHIA, PA 19103 USA	0029-7828	1533-9866		OBSTET GYNECOL SURV	Obstet. Gynecol. Surv.	MAY	2022	77	5
J	Jakse, B; Liposek, S; Zenic, N; Sajber, D				Jakse, Bostjan; Liposek, Silvester; Zenic, Natasa; Sajber, Dorica			Olympic Cycle Comparison of the Nutritional and Cardiovascular Health Status of an Elite-Level Female Swimmer: Case Study Report from Slovenia	SPORTS			English	Article						elite-level athlete; female; swimming; body composition; diet; micronutrients; cardiovascular health	BODY-COMPOSITION; BLOOD-PRESSURE; YOUNG-ADULTS; RISK; ATHEROSCLEROSIS; PERFORMANCE; PREVALENCE; SPORTS; ADOLESCENTS; STATEMENT	Monitoring the many aspects that are crucial to an athlete's performance progress is vital for further training planning and for the development of performance and the sport. We evaluated a four-year change (2018 vs. 2022) in the current nutritional and cardiovascular health status of the most successful elite-level female swimmer in Slovenia. Body composition and dietary intake were assessed usi…	[Liposek, Silvester] Slovenian Swimming Federat, Ljubljana 1000, Slovenia; [Zenic, Natasa] Univ Split, Fac Kinesiol, Split 21000, Croatia; [Sajber, Dorica] Univ Ljubljana, Fac Sport, Dept Swimming, Ljubljana 1000, Slovenia	University of Split; University of Ljubljana		bjakse@student.uni-lj.si; silvester.liposek@um.si; natasa.zenic@kifst.eu; dorka.sajber@fsp.uni-lj.si	Jakše, Boštjan/GRE-8744-2022; Zenic, Natasa/D-7622-2017	Zenic, Natasa/0000-0003-4421-8645					80	1	1	2	2	MDPI	BASEL	ST ALBAN-ANLAGE 66, CH-4052 BASEL, SWITZERLAND		2075-4663		SPORTS	Sports	MAY	2022	10	5
J	Goncalves, PHPD; Guimaraes, LS; de Azeredo, FNA; Wambier, LM; Antunes, LAA; Antunes, LS				de Queiroz Goncalves, Pedro Henrique Pereira; Guimaraes, Ludmila Silva; Azevedo de Azeredo, Fellipe Navarro; Wambier, Leticia Maira; Antunes, Livia Azeredo A.; Antunes, Leonardo Santos			Dental erosion' prevalence and its relation to isotonic drinks in athletes: a systematic review and meta-analysis	SPORT SCIENCES FOR HEALTH			English	Review						Athletes; Tooth erosion; Tooth wear; Isotonic solutions	COMPETITIVE SWIMMERS; SPORTS DRINKS; ORAL-HEALTH; WEAR; PERFORMANCE	PurposeTo estimate the global prevalence of dental erosion and to evaluate whether there is scientific evidence that the use of isotonic drinks could increase the risk of this condition in athletes.MethodsThis study was registered in the PROSPERO (CRD42018091545) and it was performed following the PRISMA guidelines. A broad search was conducted in the following databases: PubMed, Scopus, Web of S…	[de Queiroz Goncalves, Pedro Henrique Pereira; Guimaraes, Ludmila Silva; Azevedo de Azeredo, Fellipe Navarro] Fluminense Fed Univ, Sch Dent, Niteroi, RJ, Brazil; [Wambier, Leticia Maira] Positivo Univ, Sch Hlth Sci, Curitiba, Parana, Brazil; [Antunes, Livia Azeredo A.; Antunes, Leonardo Santos] Fluminense Fed Univ, Sch Dent, Dept Specif Format, Rua Doutor Silvio Henrique Braune 22, BR-28625650 No…	Universidade Federal Fluminense; Universidade Positivo; Universidade Federal Fluminense	Antunes, LS (corresponding author), Fluminense Fed Univ, Sch Dent, Dept Specif Format, Rua Doutor Silvio Henrique Braune 22, BR-28625650 Nova Friburgo, RJ, Brazil.	leonardoantunes@id.uff.br							33	2	2	1	4	SPRINGERNATURE	LONDON	CAMPUS, 4 CRINAN ST, LONDON, N1 9XW, ENGLAND	1824-7490	1825-1234		SPORT SCI HLTH	Sport Sci. Health	JUN	2020	16	2
J	Turck, D; Bohn, T; Castenmiller, J; De Henauw, S; Hirsch-Ernst, KI; Maciuk, A; Mangelsdorf, I; McArdle, HJ; Naska, A; Pelaez, C; Pentieva, K; Siani, A; Thies, F; Tsabouri, S; Vinceti, M; Cubadda, F; Frenzel, T; Heinonen, M; Maradona, MP; Marchelli, R; Neuhauser-Berthold, M; Poulsen, M; Schlatter, JR; van Loveren, H; Fernandez, A; Knutsen, HK				Turck, Dominique; Bohn, Torsten; Castenmiller, Jacqueline; De Henauw, Stefaan; Hirsch-Ernst, Karen Ildico; Maciuk, Alexandre; Mangelsdorf, Inge; McArdle, Harry J.; Naska, Androniki; Pelaez, Carmen; Pentieva, Kristina; Siani, Alfonso; Thies, Frank; Tsabouri, Sophia; Vinceti, Marco; Cubadda, Francesco; Frenzel, Thomas; Heinonen, Marina; Maradona, Miguel Prieto; Marchelli, Rosangela; Neuhauser-Berth…		EFSA Panel Nutr Novel Foods Food A	Safety of Beta-lactoglobulin as a Novel food pursuant to Regulation (EU) 2015/2283	EFSA JOURNAL			English	Article						beta-lactoglobulin; novel food; whey protein isolate	COWS MILK; ALPHA-LACTALBUMIN; WHEY PROTEINS; CASEIN; DAIRY; DISSOCIATION; HUMANS	Following a request from the European Commission, the EFSA Panel on Nutrition, Novel Foods and Food Allergens (NDA) was asked to deliver an opinion on beta-lactoglobulin (BLG) as a novel food (NF) pursuant to Regulation (EU) 2015/2283. The NF (>= 90% w/w dry matter protein) consists of BLG as primary component (>= 90% of total protein), which is equivalent to BLG present in bovine milk and whey p…					Cubadda, Francesco/O-4291-2014	Cubadda, Francesco/0000-0003-3454-7947; Bohn, Torsten/0000-0002-7825-0697					62	1	1	1	1	WILEY	HOBOKEN	111 RIVER ST, HOBOKEN, NJ 07030 USA		1831-4732		EFSA J	EFSA J.	APR	2022	20	4
J	Bleakley, A; Ellithorpe, ME; Jordan, AB; Hennessy, M; Stevens, R				Bleakley, Amy; Ellithorpe, Morgan E.; Jordan, Amy B.; Hennessy, Michael; Stevens, Robin			A content analysis of sports and energy drink advertising	APPETITE			English	Article						Sports drinks; Energy drinks; Sugar sweetened beverages; Advertisements; Content analysis; Marketing	BEVERAGE CONSUMPTION; FAST-FOOD; ADOLESCENTS; CHILDREN; TRENDS; RISK; KNOWLEDGE; PATTERNS; EXPOSURE; ADULTS	This study identifies constructs from key persuasion theories that are present in popular sports and energy drink advertising. A theory-driven content analysis was conducted on 315 popular television and social media sports and energy drink advertisements from top selling brands. The advertisements were analyzed for the presence of persuasive cues as per the Elaboration Likelihood Model (e.g, ons…	[Bleakley, Amy; Ellithorpe, Morgan E.; Hennessy, Michael] Univ Delaware, Dept Commun, Newark, DE 19716 USA; [Jordan, Amy B.] Rutgers State Univ, Sch Commun & Informat, Dept Journalism & Media Studies, 4 Huntington St, New Brunswick, NJ 08901 USA; [Stevens, Robin] Univ Southern Calif, Annenberg Sch Commun & Journalism, 3502 Watt Way, Los Angeles, CA 90089 USA	University of Delaware; Rutgers State University New Brunswick; University of Southern California	Bleakley, A (corresponding author), Univ Delaware, 125 Acad St, Newark, DE 19716 USA.	bleakley@udel.edu		Bleakley, Amy/0000-0002-4539-4424	National Institute of Dental and Craniofacial Research (NIDCR) [1R21DE028414-01]	National Institute of Dental and Craniofacial Research (NIDCR)(United States Department of Health & Human ServicesNational Institutes of Health (NIH) - USANIH National Institute of Dental & Craniofacial Research (NIDCR))	Acknowledgements The authors thank our coders (Sean Hinton, Leah Yaker, Hallie Rubinstein, and Julia Sciacca, Charles Zoeller) for their dedication to and effort on this project. Funding/support This paper was made possible by Grant No. 1R21DE028414-01 from the National Institute of Dental and Craniofacial Research (NIDCR) . Its contents are solely the responsibility of the authors and do not nec…		54	1	1	8	12	ACADEMIC PRESS LTD- ELSEVIER SCIENCE LTD	LONDON	24-28 OVAL RD, LONDON NW1 7DX, ENGLAND	0195-6663	1095-8304		APPETITE	Appetite	JUL 1	2022	174
J	Derakhshandeh, M; Taghian, F; Dehkordi, KJ; Hosseini, SA				Derakhshandeh, Mohammad; Taghian, Farzaneh; Dehkordi, Khosro Jalali; Hosseini, Seyed Ali			Synchronized resistance training and bioactive herbal compounds of Tribulus Terrestris reverse the disruptive influence of Stanozolol	STEROIDS			English	Article						Training; Tribulus terrestris; Apoptosis; Heart; Stanozolol	ANABOLIC-ANDROGENIC STEROIDS; BODY-COMPOSITION; EXERCISE; APOPTOSIS; MUSCLE; PERFORMANCE; MECHANISMS; PATHWAY; ABUSE	Androgenic-Anabolic Steroids (AAS) consumption may have irreversible effects on athletes' hearts. The beneficial effects of Tribulus Terrestris (TT) have been shown to reduce cardiovascular risks through disruption in apoptosome complex construction. Therefore, this study aimed to investigate the effect of eight weeks of resistance training (RT) with TT consumption in the heart tissue of rats exp…	[Derakhshandeh, Mohammad; Taghian, Farzaneh; Dehkordi, Khosro Jalali] Islamic Azad Univ, Fac Sports Sci, Dept Sports Physiol, Isfahan Khorasgan Branch, Esfahan, Iran; [Hosseini, Seyed Ali] Islamic Azad Univ, Dept Sport Physiol, Marvdasht Branch, Marvdasht, Iran	Islamic Azad University; Islamic Azad University	Taghian, F (corresponding author), Islamic Azad Univ, Fac Sports Sci, Dept Sports Physiol, Isfahan Khorasgan Branch, Esfahan, Iran.	f.taghian@khuisf.ac.ir	Taghian, Farzaneh/AAN-4663-2021	Taghian, Farzaneh/0000-0001-9531-2952					40	1	1	2	2	ELSEVIER SCIENCE INC	NEW YORK	STE 800, 230 PARK AVE, NEW YORK, NY 10169 USA	0039-128X	1878-5867		STEROIDS	Steroids	JUN	2022	182
J	Reinhard, C; Galloway, SDR				Reinhard, Corinne; Galloway, Stuart D. R.			Carbohydrate Intake Practices and Determinants of Food Choices During Training in Recreational, Amateur, and Professional Endurance Athletes: A Survey Analysis	FRONTIERS IN NUTRITION			English	Article						sport nutrition; sports drinks; gels; energy bars; food; carbohydrate; training; endurance athletes	NUTRITIONAL PRACTICES; NUTRIENT INTAKE; PERFORMANCE; EXERCISE; SUPPLEMENTATION; PREVALENCE; GUIDELINES; TRIATHLON; INGESTION; OXIDATION	Carbohydrate (CHO) intake during exercise can optimize endurance performance. However, there is limited information regarding fueling practices of endurance athletes during training. Accordingly, an anonymous German-language online survey was circulated examining the determinants of CHO choices, and intake practices among runners, triathletes, and cyclists during training. Survey questions includ…	[Reinhard, Corinne; Galloway, Stuart D. R.] Univ Stirling, Fac Hlth Sci & Sport, Physiol Exercise & Nutr Res Grp, Stirling, Scotland	University of Stirling	Reinhard, C (corresponding author), Univ Stirling, Fac Hlth Sci & Sport, Physiol Exercise & Nutr Res Grp, Stirling, Scotland.	corinnereinhard@gmx.net							43	0	0	4	5	FRONTIERS MEDIA SA	LAUSANNE	AVENUE DU TRIBUNAL FEDERAL 34, LAUSANNE, CH-1015, SWITZERLAND	2296-861X			FRONT NUTR	Front. Nutr.	MAR 11	2022	9
J	Zhang, K; Zeng, H; Feng, JY; Liu, ZK; Chu, ZY; Jin, WQ				Zhang, Ke; Zeng, Hui; Feng, Jingyu; Liu, Zhengkun; Chu, Zhenyu; Jin, Wanqin			Screen-printing of core-shell Mn3O4@C nanocubes based sensing microchip performing ultrasensitive recognition of allura red	FOOD AND CHEMICAL TOXICOLOGY			English	Article						Azo dyes; Core-shell nanocubes; Manganese oxides; Ultrawide linear range; Real drink detection	MNO-AT-C; ELECTROCHEMICAL SENSOR; CARBON ELECTRODES; MANGANESE OXIDE; PONCEAU 4R; COMPOSITES; DYES; TARTRAZINE; MORPHOLOGY; GRAPHENE	Allura red (AR) is a member of azo dyes is commonly used as an additive in foods and soft drinks. However, due to the special harm of the azo structure to the human body, the dosage control of AR becomes particularly necessary. The present detection methods are time-consuming, expensive and complicated. In order to address the above issues, a core-shell nanocubes constructed sensor has been devel…	[Zhang, Ke; Zeng, Hui; Feng, Jingyu; Liu, Zhengkun; Chu, Zhenyu; Jin, Wanqin] Nanjing Tech Univ, Coll Chem Engn, State Key Lab Mat Oriented Chem Engn, Nanjing 211816, Peoples R China	Nanjing Tech University	Chu, ZY (corresponding author), Nanjing Tech Univ, Coll Chem Engn, State Key Lab Mat Oriented Chem Engn, Nanjing 211816, Peoples R China.	zychu@njtech.edu.cn			National Key R&D Pro-gram of China [2021YFC2101100]; National Natural Science Foundation of China [21727818, 22078148]; Priority Academic Program Development of Jiangsu Higher Education Institutions (PAPD)	National Key R&D Pro-gram of China; National Natural Science Foundation of China(National Natural Science Foundation of China (NSFC)); Priority Academic Program Development of Jiangsu Higher Education Institutions (PAPD)	Acknowledgments This work was financially supported by the National Key R&D Pro-gram of China (Grant No. 2021YFC2101100) , the National Natural Science Foundation of China (Nos. 21727818 and 22078148) , and project funded by the Priority Academic Program Development of Jiangsu Higher Education Institutions (PAPD) .		44	0	0	11	28	PERGAMON-ELSEVIER SCIENCE LTD	OXFORD	THE BOULEVARD, LANGFORD LANE, KIDLINGTON, OXFORD OX5 1GB, ENGLAND	0278-6915	1873-6351		FOOD CHEM TOXICOL	Food Chem. Toxicol.	APR	2022	162
J	Amano, T; Watanabe, D; Otsuka, J; Okamoto, Y; Takada, S; Fujii, N; Kenny, GP; Enoki, Y; Maejima, D				Amano, Tatsuro; Watanabe, Daichi; Otsuka, Junto; Okamoto, Yumi; Takada, Shota; Fujii, Naoto; Kenny, Glen P.; Enoki, Yasuaki; Maejima, Daisuke			Comparison of hydration efficacy of carbohydrate-electrolytes beverages consisting of isomaltulose and sucrose in healthy young adults: A randomized crossover trial	PHYSIOLOGY & BEHAVIOR			English	Article						Palatinose; Hyperhydration; Fluid balance; Rehydration; Water consumption; Sports drink	INTESTINAL-ABSORPTION; DRINK CONSUMPTION; EXERCISE; PALATINOSE; PLASMA; BLOOD; INDEX; OSMOLALITY; SPORTS; WATER	Isomaltulose is a low glycemic and insulinaemic carbohydrate now used as an alternative sweetener in beverages. However, it remains unclear if hydration status may be impacted differently with the consumption of beverages containing isomaltulose as compared to sucrose, a common beverage sweetener. Thirteen young adults (7 women) consumed 1 L of a carbohydrate beverage (with low electrolyte conten…	[Amano, Tatsuro; Watanabe, Daichi; Otsuka, Junto; Okamoto, Yumi; Takada, Shota] Niigata Univ, Fac Educ, Lab Exercise & Environm Physiol, Niigata, Japan; [Fujii, Naoto] Univ Tsukuba, Fac Hlth & Sport Sci, Tsukuba, Ibaraki, Japan; [Kenny, Glen P.] Univ Ottawa, Human & Environm Physiol Res Unit, Ottawa, ON, Canada; [Enoki, Yasuaki; Maejima, Daisuke] Bourbon Corp, Adv Res Inst, Niigata, Japan	Niigata University; University of Tsukuba; University of Ottawa	Amano, T (corresponding author), Niigata Univ, Fac Educ, Lab Exercise & Environm Physiol, Nishi Ku, 8050 Igarashi Ninocho, Niigata, Japan.	amano@ed.niigata-u.ac.jp			Bourbon Corporation [18H03146]; Japan Society for the Promotion of Science from the Ministry of Education, Culture, Sports, Science, and Technology of Japan; University of Tsukuba	Bourbon Corporation; Japan Society for the Promotion of Science from the Ministry of Education, Culture, Sports, Science, and Technology of Japan(Ministry of Education, Culture, Sports, Science and Technology, Japan (MEXT)Japan Society for the Promotion of Science); University of Tsukuba	This study was supported by a grant from Bourbon Corporation, Grant-in-Aid for Scientific Research (no. 18H03146) from the Japan Society for the Promotion of Science from the Ministry of Education, Culture, Sports, Science, and Technology of Japan, and a cooperative research grant of advanced research initiative for human high performance, University of Tsukuba.		34	0	0	3	4	PERGAMON-ELSEVIER SCIENCE LTD	OXFORD	THE BOULEVARD, LANGFORD LANE, KIDLINGTON, OXFORD OX5 1GB, ENGLAND	0031-9384	1873-507X		PHYSIOL BEHAV	Physiol. Behav.	MAY 15	2022	249
J	Fauzi, N; Mardiana				Fauzi, Nur; Mardiana			The Effect of Sports Drink Gel Treatment from Chia Seeds (Salvia hispanica L.) on the VO2 Max Capacity of Football and Futsal Players	JURNAL GIZI DAN PANGAN			English	Article						chia seeds; football; futsal; sports drink gel; VO2 max capacity		The purpose of this study was to determine the effect of sports energy gel drink from chia seeds (Salvia hispanica L.) on the VO2 max capacity of football and futsal players in Semarang. This is a quasi-experimental research using a crossover design on twenty-two (22) football and futsal players residing in Semarang, Indonesia. The duration of the study was five weeks, whereby 22 subjects in the …	[Fauzi, Nur; Mardiana] Univ Negeri Semarang, Fac Sport Sci, Dept Nutr, Semarang 50229, Indonesia	Universitas Negeri Semarang	Fauzi, N (corresponding author), Univ Negeri Semarang, Fac Sport Sci, Dept Nutr, Semarang 50229, Indonesia.	nurfauzi@students.unnes.ac.id							34	1	1	1	2	BOGOR AGRICULTURAL UNIV, DEPT COMMUNITY NUTRITION, FAC HUMAN ECOLOGY	JAWA BARAT	KAMPUS IPB DARMAGA, JL RAYA DARMAGA, BOGOR, JAWA BARAT, 16680, INDONESIA	1978-1059	2407-0920		J GIZI PANGAN	J. Gizi Pangan	MAR	2022	17	1
J	Lo, CT; Wu, YS; Huang, SM; Tsai, PJ; Lee, CL				Lo, Chieh-Tsung; Wu, Yi-Shan; Huang, Sheng-Min; Tsai, Pei-Jung; Lee, Chien-Liang			Carbon fibre-supported hierarchical NiCo layered double hydroxide nanosheets as non-enzymatic glucose sensors for sport drinks and serum	FOOD CHEMISTRY			English	Article						Glucose electrooxidation reaction; Surface effect; Temperature effect; Non-enzymatic glucose sensor; Linear analysis range	REDUCED GRAPHENE OXIDE; COBALT OXIDE; ANODE; NANOCOMPOSITE; NANOPARTICLES; PERFORMANCE; ELECTROOXIDATION; OXIDATION; ELECTRODE; WATER	We report a systematic study of carbon fibre (CF)-supported NiCo layered double hydroxide nanosheets (LDHNs) with and without heat treatment at 200 and 400 ?degrees C (CF-NiCo LDHN200 and CF-NiCo oxide nanoparticles (NPs), respectively) as catalysts and sensors for glucose oxidation reactions (GORs). Tafel measurements for the GORs showed that the exchange current density of CF-NiCo LDHN was 1.91…	[Lo, Chieh-Tsung; Huang, Sheng-Min] Natl Cheng Kung Univ, Dept Chem Engn, 1 Univ Rd, Tainan 701, Taiwan; [Wu, Yi-Shan; Tsai, Pei-Jung; Lee, Chien-Liang] Natl Kaohsiung Univ Sci & Technol, Dept Chem & Mat Engn, Kaohsiung 807, Taiwan	National Cheng Kung University; National Kaohsiung University of Science & Technology	Lee, CL (corresponding author), 415 Chien Kung Rd, Kaohsiung 807, Taiwan.	cl_lee@nkust.edu.tw	Lee, Chien-Liang/AAC-3053-2022	Lee, Chien-Liang/0000-0003-2523-6397	Ministry of Science and Technology, Taiwan [MOST 108-2221-E-006-053-MY3, 109-2221-E-992-034-MY3]; National Kaohsiung University of Science and Technology [110E9010P01]	Ministry of Science and Technology, Taiwan(Ministry of Science and Technology, Taiwan); National Kaohsiung University of Science and Technology	Acknowledgments This work was financially supported by the Ministry of Science and Technology, Taiwan [grant numbers MOST 108-2221-E-006-053-MY3 and 109-2221-E-992-034-MY3] and National Kaohsiung University of Science and Technology (grant number 110E9010P01) . The authors would like to thank Miss Shih-Wen Tseng at National Chen-Kung Uni-versity, for her help with the TEM experiments.		40	1	1	18	42	ELSEVIER SCI LTD	OXFORD	THE BOULEVARD, LANGFORD LANE, KIDLINGTON, OXFORD OX5 1GB, OXON, ENGLAND	0308-8146	1873-7072		FOOD CHEM	Food Chem.	JUL 30	2022	383
J	Tahmassebi, JF; BaniHani, A				Tahmassebi, J. F.; BaniHani, A.			Impact of soft drinks to health and economy: a critical review	EUROPEAN ARCHIVES OF PAEDIATRIC DENTISTRY			English	Review						Soft drink; Carbonated drink; Dental caries; Dental erosion; Obesity; Diabetes	SUGAR-SWEETENED BEVERAGES; DENTAL EROSION; ENERGY DRINKS; ENAMEL EROSION; CHILDREN; OBESITY; CONSUMPTION; RISK; PREVALENCE; FOOD	Aims To provide information regarding the different types of soft drinks and critically reviewing their risk on the dental and general health of children and adolescents, as well as the cost associated with such drinks. Methods The literature was reviewed using electronic databases, Medline, Embase, Cochrane library, and was complemented by cross-referencing using published references list from r…	[Tahmassebi, J. F.; BaniHani, A.] Univ Leeds, Leeds Sch Dent, Fac Med & Hlth, Level 6,Worsley Bldg,Clarendon Way, Leeds LS2 9LU, W Yorkshire, England	University of Leeds	Tahmassebi, JF (corresponding author), Univ Leeds, Leeds Sch Dent, Fac Med & Hlth, Level 6,Worsley Bldg,Clarendon Way, Leeds LS2 9LU, W Yorkshire, England.	J.Tahmassebi@leeds.ac.uk; A.BaniHani@leeds.ac.uk							68	34	35	9	44	SPRINGER	NEW YORK	ONE NEW YORK PLAZA, SUITE 4600, NEW YORK, NY, UNITED STATES	1818-6300	1996-9805		EUR ARCH PAEDIATR DE	Eur. Arch. Paediatr. Dent.	FEB	2020	21	1
J	Park, S; Lee, SH; Yaroch, AL; Blanck, HM				Park, Sohyun; Lee, Seung Hee; Yaroch, Amy L.; Blanck, Heidi M.			Reported Changes in Eating Habits Related to Less Healthy Foods and Beverages during the COVID-19 Pandemic among US Adults	NUTRIENTS			English	Article						added sugars; unhealthy snacks; desserts; sugar-sweetened beverage; COVID-19 pandemic; US adults; diet	STRESS	Background: The COVID-19 pandemic has triggered stress, anxiety, and disruption to many individuals' daily lives, which might impact eating habits. Objective: To examine changes in eating habits related to less healthy foods and beverages during the early phase of the COVID-19 pandemic among US adults. Design: Cross-sectional study. Participants/setting: Authors used SummerStyles data gathered in…	[Park, Sohyun; Lee, Seung Hee; Blanck, Heidi M.] Ctr Dis Control & Prevent, Div Nutr Phys Act & Obes, Natl Ctr Chron Dis Prevent & Hlth Promot, 4770 Buford Highway NE, Atlanta, GA 30341 USA; [Yaroch, Amy L.] Gretchen Swanson Ctr Nutr, 14301 FNB Pkwy,Suite 100, Omaha, NE 68154 USA	Centers for Disease Control & Prevention - USA	Park, S (corresponding author), Ctr Dis Control & Prevent, Div Nutr Phys Act & Obes, Natl Ctr Chron Dis Prevent & Hlth Promot, 4770 Buford Highway NE, Atlanta, GA 30341 USA.	spark3@cdc.gov; xde5@cdc.go; ayaroch@centerfornutrition.org; hcb3@cdc.gov		Park, Sohyun/0000-0002-8192-7048					36	10	10	5	7	MDPI	BASEL	ST ALBAN-ANLAGE 66, CH-4052 BASEL, SWITZERLAND		2072-6643		NUTRIENTS	Nutrients	FEB	2022	14	3
J	Enax, J; Fabritius, HO; Fabritius-Vilpojux, K; Amaechi, BT; Meyer, F				Enax, Joachim; Fabritius, Helge-Otto; Fabritius-Vilpojux, Kathia; Amaechi, Bennett T.; Meyer, Frederic			Modes of Action and Clinical Efficacy of Particulate Hydroxyapatite in Preventive Oral Health Care - State of the Art	OPEN DENTISTRY JOURNAL			English	Review						Teeth; Hydroxyapatite; Biomimetics; Caries; Periodontitis; Toothpaste	NANO-SIZED HYDROXYAPATITE; DENTAL EROSION; GLOBAL BURDEN; CONTEMPORARY PERSPECTIVE; CARBONATE-HYDROXYAPATITE; SPORTS DRINK; ENAMEL; CARIES; TOOTHPASTE; REMINERALIZATION	Background: Particulate Hydroxyapatite (HAP; Ca4PO4),(OH)) is being increasingly used as multifunctional active ingredient in oral care. Due to its high similarity to human enamel crystallites, it is considered as a biomimetic agent. Objective: The aim of this narrative review is to identify the modes of action of HAP in preventive oral health care based on published studies. The outcomes are exp…	[Enax, Joachim; Meyer, Frederic] Dr Kurt Wolff GmbH & Co KG, Dept Res, Johanneswerkstr 34-36, D-33611 Bielefeld, Germany; [Fabritius, Helge-Otto] Hamm Lippstadt Univ Appl Sci, Bion & Mat Dev, Marker Allee 76-78, D-59063 Hamm, Germany; [Fabritius, Helge-Otto; Fabritius-Vilpojux, Kathia] Max Planck Inst Eisenforsch GmbH, Microstruct Phys & Alloy Design, Max Planck Str 1, D-40237 Dusseldorf, Germany…	Max Planck Society; University of Texas System; University of Texas Health San Antonio	Meyer, F (corresponding author), Dr Kurt Wolff GmbH & Co KG, Dept Res, Johanneswerkstr 34-36, D-33611 Bielefeld, Germany.	frederic.meyer@drwolffgroup.com							115	16	16	1	3	BENTHAM SCIENCE PUBL LTD	SHARJAH	EXECUTIVE STE Y-2, PO BOX 7917, SAIF ZONE, 1200 BR SHARJAH, U ARAB EMIRATES	1874-2106			OPEN DENT J	Open Dent. J.		2019	13
J	Coupal, I; Soltysiak, A				Coupal, Isabelle; Soltysiak, Arkadiusz			Dental erosion in archaeological human remains: A critical review of literature and proposal of a differential diagnosis protocol	ARCHIVES OF ORAL BIOLOGY			English	Review						Enamel loss; Dietary reconstruction; Tooth wear index; Scanning electron microscopy	ENAMEL IN-VITRO; TOOTH WEAR; ORAL-HEALTH; SALIVARY PELLICLE; HUNTER-GATHERERS; CERVICAL LESIONS; SPORTS DRINKS; RISK-FACTORS; PATTERNS; TEETH	Objective: Although studies of dental wear on archaeological human remains have largely focused on mechanical wear (attrition and abrasion) in the past, chemical wear (erosion) is being increasingly identified as a separate form of wear. This paper aims to review the current state of research and to develop a protocol that may be universally used by biorchaeologists to specifically identify denta…	[Coupal, Isabelle; Soltysiak, Arkadiusz] Univ Warsaw, Inst Archaeol, Dept Bioarchaeol, Ul Krakowskie Przedmiescie 26-28, PL-00927 Warsaw, Poland	University of Warsaw	Soltysiak, A (corresponding author), Univ Warsaw, Inst Archaeol, Dept Bioarchaeol, Ul Krakowskie Przedmiescie 26-28, PL-00927 Warsaw, Poland.	a.soltysiak@uw.edu.pl		Soltysiak, Arkadiusz/0000-0002-9040-5022	National Programme for the Development of Humanities by the Polish Ministry of Science and Higher Education [2bH 15 0038 83]	National Programme for the Development of Humanities by the Polish Ministry of Science and Higher Education	This publication has been partially financed from the National Programme for the Development of Humanities by the Polish Ministry of Science and Higher Education for the years 2016-2019 (grant No. 2bH 15 0038 83).		123	7	7	0	13	PERGAMON-ELSEVIER SCIENCE LTD	OXFORD	THE BOULEVARD, LANGFORD LANE, KIDLINGTON, OXFORD OX5 1GB, ENGLAND	0003-9969	1879-1506		ARCH ORAL BIOL	Arch. Oral Biol.	DEC	2017	84
J	Jean, G				Jean, G.			How can we restrict the sale of sports and energy drinks to children? A proposal for a World Health Organization-sponsored framework convention to restrict the sale of sports and energy drinks	AUSTRALIAN DENTAL JOURNAL			English	Review						Dental economics; energy drinks; oral health; preventive dentistry; sports drinks	PUBLIC-HEALTH	High-sugar drinks, including fruit drinks, soft drinks, sports drinks and energy drinks, are of no nutritional value and contribute to the burden of dental disease in all age groups. The manufacturers of sports and energy drinks have elected to target children in their marketing campaigns and promote a misleading association between their products, healthy lifestyles and sporting prowess. The Wor…	[Jean, G.] Univ Western Australia, Dept Anat Physiol & Human Biol, Int Res Collaborat Oral Hlth & Equ, Perth, WA, Australia	University of Western Australia	Jean, G (corresponding author), Univ Western Australia, Dept Anat Physiol & Human Biol, Int Res Collaborat Oral Hlth & Equ, 35 Stirling Highway, Crawley, WA 6009, Australia.	gillian.jean@uwa.edu.au		Jean, Gillian/0000-0001-7276-8789					33	6	6	2	17	WILEY	HOBOKEN	111 RIVER ST, HOBOKEN 07030-5774, NJ USA	0045-0421	1834-7819		AUST DENT J	Aust. Dent. J.	DEC	2017	62	4
J	Galvao, LMV; Sousa, MD; Nascimento, AMDB; de Souza, BVC; Nunes, LCC				Galvao, Luanne Morais Vieira; Sousa, Mariana de Morais; Nascimento, Afra Maria do Carmo Bandeira; de Souza, Barbara Veronica Cardoso; Nunes, Livio Cesar Cunha			Evaluation of shelf life of isotonic beverage enriched with cajuina	FOOD SCIENCE AND TECHNOLOGY			English	Article						sports drinks; sensory analysis; stocking	STABILITY	The segment of isotonic beverages has been expanding its market, introducing new flavors and meeting the growing demand for new products. Cajuina, a drink for which Piaui holds a geographical indication certificate, was used in the development of a new sports drink. This work aimed to evaluate the shelf life of isotonic cajuina beverages conditioned at room temperature and under refrigeration, by…	[Galvao, Luanne Morais Vieira; de Souza, Barbara Veronica Cardoso; Nunes, Livio Cesar Cunha] Univ Fed Piaui UFPI, Lab Inovacao Tecnol & Empreendedorism Med & Corre, Teresina, Brazil; [Sousa, Mariana de Morais; Nascimento, Afra Maria do Carmo Bandeira] Inst Fed Piaui IFPI, Lab Alimentos, Teresina, Brazil	Universidade Federal do Piaui; Instituto Federal do Piaui (IFPI)	Galvao, LMV (corresponding author), Univ Fed Piaui UFPI, Lab Inovacao Tecnol & Empreendedorism Med & Corre, Teresina, Brazil.	luanne.morais@gmail.com							21	4	4	3	7	SOC BRASILEIRA CIENCIA TECNOLOGIA ALIMENTOS	CAMPINAS	AV BRASIL 2880, CAXIA POSTAL 271 CEP 13001-970, CAMPINAS, SAO PAULO 00000, BRAZIL	0101-2061	1678-457X		FOOD SCI TECH-BRAZIL	Food Sci. Technol.		2022	42
J	Jagim, AR; Harty, PS; Barakat, AR; Erickson, JL; Carvalho, V; Khurelbaatar, C; Camic, CL; Kerksick, CM				Jagim, Andrew R.; Harty, Patrick S.; Barakat, Abdelrahman R.; Erickson, Jacob L.; Carvalho, Victoria; Khurelbaatar, Chinguun; Camic, Clayton L.; Kerksick, Chad M.			Prevalence and Amounts of Common Ingredients Found in Energy Drinks and Shots	NUTRIENTS			English	Article						energy product; energy drink; caffeine; taurine; alertness; performance	L-TARTRATE SUPPLEMENTATION; CONSUMPTION; TAURINE; PERFORMANCE; INGESTION; BENEFITS; TYROSINE; GINSENG; EVENTS; SAFETY	Background: Energy drinks are one of the most popular packaged beverage products consumed within the United States (US). Energy drinks are considered a functional beverage, a category that also includes sports drinks and nutraceutical beverages. Purpose: The focus of the current study was to examine the nutrition fact panels of the top selling commercially available energy drink and energy shot p…	[Jagim, Andrew R.; Barakat, Abdelrahman R.; Erickson, Jacob L.; Carvalho, Victoria] Mayo Clin Hlth Syst, Sports Med, Onalaska, WI 54650 USA; [Jagim, Andrew R.; Khurelbaatar, Chinguun] Univ Wisconsin, Exercise & Sport Sci, La Crosse, WI 54603 USA; [Harty, Patrick S.] Texas Tech Univ, Dept Kinesiol & Sport Management, Energy Balance & Body Composit Lab, Lubbock, TX 79409 USA; [Camic, Clayton L.] No…	University of Wisconsin System; Texas Tech University System; Texas Tech University; Northern Illinois University	Jagim, AR (corresponding author), Mayo Clin Hlth Syst, Sports Med, Onalaska, WI 54650 USA.;Jagim, AR (corresponding author), Univ Wisconsin, Exercise & Sport Sci, La Crosse, WI 54603 USA.	jagim.andrew@mayo.edu; patrick.harty@ttu.edu; Barakat.Abdelrahman@mayo.edu; erickson.jacob@mayo.edu; victoria.rvalho@gmail.com; khurelbaatar0706@uwlax.edu; ccamic1@niu.edu; ckerksick@lindenwood.edu		Jagim, Andrew/0000-0002-6651-5096					45	3	3	4	7	MDPI	BASEL	ST ALBAN-ANLAGE 66, CH-4052 BASEL, SWITZERLAND		2072-6643		NUTRIENTS	Nutrients	JAN	2022	14	2
J	Mettler, S; Lehner, G; Morgan, G				Mettler, Samuel; Lehner, Georgette; Morgan, Gareth			Widespread Supplement Intake and Use of Poor Quality Information in Elite Adolescent Swiss Athletes	INTERNATIONAL JOURNAL OF SPORT NUTRITION AND EXERCISE METABOLISM			English	Article						behavior; dietary supplements; gateway hypothesis; prevalence; sports nutrition; young athletes	STATEMENT DIETARY-SUPPLEMENTS; SPORTS NUTRITION; PREVALENCE; ATTITUDES	Compared with adult athletes, rather little is known about supplementation behavior in adolescent athletes. This study's aim was to determine elite adolescent athletes' supplement use and sources of information relating thereto. A total of 430 (87%) of 496 questioned athletes returned the anonymized questionnaire. Thereof, 84% consumed at least one weekly supplement and 97% indicated some supplem…	[Mettler, Samuel] Bern Univ Appl Sci, Dept Hlth, Bern, Switzerland; [Lehner, Georgette; Morgan, Gareth] Swiss Fed Inst Sport Magglingen, Dept Elite Sport, Magglingen, Switzerland		Mettler, S (corresponding author), Bern Univ Appl Sci, Dept Hlth, Bern, Switzerland.	samuel.mettler@bfh.ch							25	0	0	2	5	HUMAN KINETICS PUBL INC	CHAMPAIGN	1607 N MARKET ST, PO BOX 5076, CHAMPAIGN, IL 61820-2200 USA	1526-484X	1543-2742		INT J SPORT NUTR EXE	Int. J. Sport Nutr. Exerc. Metab.	JAN	2022	32	1
J	Silva, MRG; Chetti, MA; Neves, H; Manso, MC				Silva, M-R G.; Chetti, M-A; Neves, H.; Manso, M-C			Is the consumption of beverages and food associated to dental erosion? A cross-sectional study in Portuguese athletes	SCIENCE & SPORTS			English	Article						Oral health; Dental erosion; Athletes; Energy and sports drinks; Dietary intake	ORAL-HEALTH; NUTRIENTS DEFICIENCIES; BODY-COMPOSITION; RISK INDICATORS; OLYMPIC GAMES; ELITE; PERFORMANCE; WEAR	Objectives. - This cross-sectional study aimed to investigate if the consumption of acidic food and beverages, including energy drinks is associated with dental erosion in athletes. Methods. - A questionnaire was applied in 110 athletes (swimmers, bodybuilders, football players, boxers, volleyball players and runners) to collect training and sport practice data, medical history and oral hygiene h…	[Silva, M-R G.; Chetti, M-A; Neves, H.; Manso, M-C] Univ Fernando Pessoa, Fac Hlth Sci, Rua Carlos da Maia 296, P-4200150 Porto, Portugal; [Silva, M-R G.] Univ Coimbra, CIAS, Res Ctr Anthropol & Hlth Human Biol Hlth & Soc, P-3000456 Coimbra, Portugal; [Silva, M-R G.] Univ Lisbon, CHRC Comprehens Hlth Res Ctr Grp Sleep Chronobiol, Nova Med Sch, P-1150090 Lisbon, Portugal; [Silva, M-R G.] Natl Sch …	Universidade Fernando Pessoa; Universidade de Coimbra; Universidade de Lisboa; Universidade Fernando Pessoa; Universidade do Porto	Silva, MRG (corresponding author), Univ Fernando Pessoa, Fac Hlth Sci, Rua Carlos da Maia 296, P-4200150 Porto, Portugal.	raquel@ufp.edu.pt; aminechetti@hotmail.fr; hneves@ufp.edu.pt; cmanso@ufp.edu.pt	da Conceição Manso, Maria/D-7212-2013	da Conceição Manso, Maria/0000-0002-1774-1337; Silva, Maria Raquel/0000-0001-8170-3119					33	1	1	2	7	ELSEVIER FRANCE-EDITIONS SCIENTIFIQUES MEDICALES ELSEVIER	ISSY-LES-MOULINEAUX	65 RUE CAMILLE DESMOULINS, CS50083, 92442 ISSY-LES-MOULINEAUX, FRANCE	0765-1597			SCI SPORT	Sci. Sports	DEC	2021	36	6
J	Zhang, RP; Hong, X				Zhang, Runping; Hong, Xue			Effect of Sports Nutrition Supplement on the Increase of Physical Strength Based on Mobile Sensor Network Technology	WIRELESS COMMUNICATIONS & MOBILE COMPUTING			English	Article								With the development of signal processing technology and the appearance of small, low-cost, and low-power microprocessors, mobile sensor networks have begun to emerge in large numbers. In view of the different exercise abilities of different body components, mobile network sensor technology is used to monitor various data. Lean body mass is positively correlated with physical strength, aerobic ca…	[Zhang, Runping] Sanya Univ, Coll Phys Educ, Sanya 572022, Hainan, Peoples R China; [Hong, Xue] Sanya Univ, Silk Rd Business Sch, Sanya 572022, Hainan, Peoples R China	University of Sanya; University of Sanya	Zhang, RP (corresponding author), Sanya Univ, Coll Phys Educ, Sanya 572022, Hainan, Peoples R China.	runpingzhang@sanyau.edu.cn							14	0	0	2	5	WILEY-HINDAWI	LONDON	ADAM HOUSE, 3RD FL, 1 FITZROY SQ, LONDON, WIT 5HE, ENGLAND	1530-8669	1530-8677		WIREL COMMUN MOB COM	Wirel. Commun. Mob. Comput.	NOV 23	2021	2021
J	Hennessy, M; Bleakley, A; Ellithorpe, ME; Maloney, E; Jordan, AB; Stevens, R				Hennessy, Michael; Bleakley, Amy; Ellithorpe, Morgan E.; Maloney, Erin; Jordan, Amy B.; Stevens, Robin			Reducing Unhealthy Normative Behavior: The Case of Sports and Energy Drinks	HEALTH EDUCATION & BEHAVIOR			English	Article; Early Access						sugar-sweetened beverages; energy drinks; sports drinks; reasoned action	SWEETENED BEVERAGE CONSUMPTION; PSYCHOLOGICAL REACTANCE SCALE; ATHLETIC IDENTITY; PLANNED BEHAVIOR; UNITED-STATES; CHILDREN; HEALTH; ADULTS; US; PERCEPTIONS	American adolescents consume more sugar-sweetened beverages (SSBs) than any other age group. Sports and energy drinks consumption among adolescents is higher than other SSBs. For sports drinks, there is uncertainty about their healthiness and also beliefs that these drinks may provide health benefits such as hydration, enhanced athletic performance, heightened mental alertness, and rapid recovery…	[Hennessy, Michael; Bleakley, Amy; Ellithorpe, Morgan E.; Maloney, Erin] Univ Delaware, Newark, DE 19716 USA; [Jordan, Amy B.] Rutgers State Univ, New Brunswick, NJ USA; [Stevens, Robin] Univ Southern Calif, Los Angeles, CA 90007 USA	University of Delaware; Rutgers State University New Brunswick; University of Southern California	Hennessy, M (corresponding author), Univ Delaware, Dept Commun, 250 Pearson Hall, Newark, DE 19716 USA.	mhennessy163@gmail.com		Bleakley, Amy/0000-0002-4539-4424; Hennessy, Michael/0000-0001-7176-3089	US National Institute of Dental and Craniofacial Research (NIH/NIDCR) [R21DE028414-01]	US National Institute of Dental and Craniofacial Research (NIH/NIDCR)	The author(s) disclosed receipt of the following financial support for the research, authorship, and/or publication of this article: Funded by the US National Institute of Dental and Craniofacial Research (NIH/NIDCR, grant number R21DE028414-01).		66	3	3	3	9	SAGE PUBLICATIONS INC	THOUSAND OAKS	2455 TELLER RD, THOUSAND OAKS, CA 91320 USA	1090-1981	1552-6127		HEALTH EDUC BEHAV	Health Educ. Behav.
J	de Oliveira, EP; Burini, RC				de Oliveira, Erick Prado; Burini, Roberto Carlos			Food-dependent, exercise-induced gastrointestinal distress	JOURNAL OF THE INTERNATIONAL SOCIETY OF SPORTS NUTRITION			English	Review						diet; gastrointestinal distress; physical exercise	INDUCED ANAPHYLAXIS; CREATINE SUPPLEMENTATION; CYCLING PERFORMANCE; INTENSITY EXERCISE; INGESTION; HYPONATREMIA; DEHYDRATION; OSMOLALITY; ABSORPTION; COMPLAINTS	Among athletes strenuous exercise, dehydration and gastric emptying (GE) delay are the main causes of gastrointestinal (GI) complaints, whereas gut ischemia is the main cause of their nausea, vomiting, abdominal pain and (blood) diarrhea. Additionally any factor that limits sweat evaporation, such as a hot and humid environment and/or body dehydration, has profound effects on muscle glycogen depl…	[de Oliveira, Erick Prado; Burini, Roberto Carlos] UNESP, Dept Publ Hlth, Sch Med, Ctr Phys Exercise & Nutr Metab, Botucatu, SP, Brazil; [de Oliveira, Erick Prado] UNESP, Dept Pathol, Sch Med, Botucatu, SP, Brazil	Universidade Estadual Paulista; Universidade Estadual Paulista	de Oliveira, EP (corresponding author), UNESP, Dept Publ Hlth, Sch Med, Ctr Phys Exercise & Nutr Metab, Botucatu, SP, Brazil.	erick_po@yahoo.com.br	de Oliveira, Erick P./D-1138-2011	de Oliveira, Erick P./0000-0001-8989-8344					50	57	57	0	33	BMC	LONDON	CAMPUS, 4 CRINAN ST, LONDON N1 9XW, ENGLAND		1550-2783		J INT SOC SPORT NUTR	J. Int. Soc. Sport Nutr.	SEP 28	2011	8
J	Attin, T; Korner, P; Wegehaupt, F				Attin, Thomas; Koerner, Philipp; Wegehaupt, Florian			Erosive tooth wear among athletes	QUINTESSENCE INTERNATIONAL			English	Article						athletes; dental erosion; erosive tooth wear; nutrition; risk factors	NANO-SIZED HYDROXYAPATITE; DENTAL EROSION; SPORTS DRINKS; IN-VITRO; RISK-FACTORS; COMPETITIVE SWIMMERS; ACIDIC BEVERAGES; SCHOOL-CHILDREN; ENAMEL EROSION; SOFT DRINKS	The following article deals with various considerations concerning the frequently observed occurrence of dental erosion in athletes. It summarizes the basics of erosive tooth wear development as well as special etiologic factors for groups of athletes with increased prevalence of dental erosion and concludes with preventive advice.	[Attin, Thomas; Koerner, Philipp; Wegehaupt, Florian] Univ Zurich, Ctr Dent Med, Clin Conservat & Prevent Dent, Plattenstr 11, CH-8032 Zurich, Switzerland	University of Zurich	Attin, T (corresponding author), Univ Zurich, Ctr Dent Med, Clin Conservat & Prevent Dent, Plattenstr 11, CH-8032 Zurich, Switzerland.	thomas.attin@zzm.uzh.ch	Attin, Thomas/ABF-9246-2020	Wegehaupt, Florian/0000-0002-3972-0561; Attin, Thomas/0000-0002-6141-1263					101	0	0	1	2	QUINTESSENCE PUBLISHING CO INC	HANOVER PARK	4350 CHANDLER DRIVE, HANOVER PARK, IL 60133 USA	0033-6572	1936-7163		QUINTESSENCE INT	Quintessence Int.	NOV-DEC	2021	52	10
J	Mei, JN; Fulay, AP; Wolfson, JA; Leung, CW				Mei, Jeannie; Fulay, Aarohee P.; Wolfson, Julia A.; Leung, Cindy W.			Food Insecurity and Dietary Intake among College Students with Unlimited Meal Plans at a Large, Midwestern University	JOURNAL OF THE ACADEMY OF NUTRITION AND DIETETICS			English	Article						Dietary quality; Food insecurity; Poverty; United States; College students	SWEETENED BEVERAGE CONSUMPTION; SECURITY STATUS; US ADULTS; SUGAR; HEALTH; OBESITY; QUALITY; RISK; QUESTIONNAIRE; CONSEQUENCES	Background Food insecurity, a state of not being able to consistently access nutritious food due to financial constraints, has been associated with poor dietary intake among college students. The extent to which campus food resources contribute to this association is unknown. Objectives This study examined the association between food insecurity and dietary intake in a sample of undergraduate stu…	[Mei, Jeannie] Univ Michigan, Coll Literature Sci & Arts, Ann Arbor, MI 48109 USA; [Fulay, Aarohee P.; Leung, Cindy W.] Univ Michigan, Sch Publ Hlth, Dept Nutr Sci, 1415 Washington Hts, Ann Arbor, MI 48109 USA; [Wolfson, Julia A.] Johns Hopkins Bloomberg Sch Publ Hlth, Dept Int Hlth, Baltimore, MD USA	University of Michigan System; University of Michigan; University of Michigan System; University of Michigan; Johns Hopkins University; Johns Hopkins Bloomberg School of Public Health	Leung, CW (corresponding author), Univ Michigan, Sch Publ Hlth, Dept Nutr Sci, 1415 Washington Hts, Ann Arbor, MI 48109 USA.	indyleung@post.harvard.edu			Poverty Solutions at the University of Michigan; Department of Health Management and Policy at the University of Michigan School of Public Health; Eunice Kennedy Shriver National Institute of Child Health and Human Development [4R00HD084758]; National Institute of Diabetes and Digestive and Kidney Diseases [K01DK119166]	Poverty Solutions at the University of Michigan; Department of Health Management and Policy at the University of Michigan School of Public Health; Eunice Kennedy Shriver National Institute of Child Health and Human Development(United States Department of Health & Human ServicesNational Institutes of Health (NIH) - USANIH Eunice Kennedy Shriver National Institute of Child Health & Human Developmen…	This study was supported by a grant from Poverty Solutions at the University of Michigan and the McNerney Award from the Department of Health Management and Policy at the University of Michigan School of Public Health. Dr Leung's time was supported by the Eunice Kennedy Shriver National Institute of Child Health and Human Development (4R00HD084758) , and Dr Wolfson's time was supported by the DNa…		52	1	1	2	5	ELSEVIER SCIENCE INC	NEW YORK	STE 800, 230 PARK AVE, NEW YORK, NY 10169 USA	2212-2672	2212-2680		J ACAD NUTR DIET	J. Acad. Nutr. Diet.	NOV	2021	121	11
J	Duchan, E; Patel, ND; Feucht, C				Duchan, Erin; Patel, Neil D.; Feucht, Cynthia			Energy Drinks: A Review of Use and Safety for Athletes	PHYSICIAN AND SPORTSMEDICINE			English	Review						energy drinks; sports drinks; caffeine; guarana; ginseng; taurine	CAFFEINE INGESTION; GINSENG SUPPLEMENTATION; PANAX-GINSENG; SPORTS DRINKS; EXERCISE; PERFORMANCE; ENDURANCE; CONSUMPTION; GLUCOSE; ALCOHOL	Energy drinks have increased in popularity in adolescents and young adults; however, concerns have been raised regarding the ingredients in energy drinks and their potential negative effects on health. Caffeine, the most physiologically active ingredient in energy drinks, is generally considered safe by the US Food and Drug Administration (FDA), although adverse effects can occur at varying amoun…	[Duchan, Erin; Patel, Neil D.; Feucht, Cynthia] Michigan State Univ, Kalamazoo Ctr Med Studies, Kalamazoo, MI 49008 USA; [Feucht, Cynthia] Ferris State Univ, Coll Pharm, Big Rapids, MI USA	Michigan State University; Michigan State University Hospital	Duchan, E (corresponding author), Michigan State Univ, Kalamazoo Ctr Med Studies, 1000 Oakland Dr, Kalamazoo, MI 49008 USA.	duchan@kcms.msu.edu							97	37	39	4	139	TAYLOR & FRANCIS LTD	ABINGDON	2-4 PARK SQUARE, MILTON PARK, ABINGDON OR14 4RN, OXON, ENGLAND	0091-3847	2326-3660		PHYSICIAN SPORTSMED	Physician Sportsmed.	JUN	2010	38	2
J	Berry, CW; Wolf, ST; Cottle, RM; Kenney, WL				Berry, Craig W.; Wolf, S. Tony; Cottle, Rachel M.; Kenney, W. Larry			Hydration Is More Important Than Exogenous Carbohydrate Intake During Push-to-the-Finish Cycle Exercise in the Heat	FRONTIERS IN SPORTS AND ACTIVE LIVING			English	Article						hydration; heat; cycling; time-trial; sports drink; dairy; carbohydrates; electrolytes	FLUID BALANCE; VOLUNTARY DRINKING; BLOOD-FLOW; REHYDRATION; DEHYDRATION; PERFORMANCE; REPLACEMENT; OSMOLALITY; INGESTION; STRESS	Dehydration >= 2% loss of body mass is associated with reductions in performance capacity, and carbohydrate (CHO)-electrolyte solutions (CES) are often recommended to prevent dehydration and provide a source of exogenous carbohydrate during exercise. It is also well established that performance capacity in the heat is diminished compared to cooler conditions, a response attributable to greater ca…	[Berry, Craig W.; Wolf, S. Tony; Cottle, Rachel M.; Kenney, W. Larry] Penn State Univ, Dept Kinesiol, Noll Lab, University Pk, PA 16802 USA; [Kenney, W. Larry] Penn State Univ, Grad Program Physiol, University Pk, PA 16802 USA	Pennsylvania Commonwealth System of Higher Education (PCSHE); Pennsylvania State University; Pennsylvania State University - University Park; Pennsylvania Commonwealth System of Higher Education (PCSHE); Pennsylvania State University; Pennsylvania State University - University Park	Berry, CW (corresponding author), Penn State Univ, Dept Kinesiol, Noll Lab, University Pk, PA 16802 USA.	cwb92@psu.edu			BUILD Dairy Program, Western Dairy Center	BUILD Dairy Program, Western Dairy Center	This research was supported by funding from the BUILD Dairy Program, Western Dairy Center.		43	2	2	0	1	FRONTIERS MEDIA SA	LAUSANNE	AVENUE DU TRIBUNAL FEDERAL 34, LAUSANNE, CH-1015, SWITZERLAND		2624-9367		FRONT SPORTS ACT LIV	Front. Sports Act. Living	OCT 21	2021	3
J	Anselma, M; Altenburg, TM; Twisk, JWR; Wang, XH; Chinapaw, MJM				Anselma, Manou; Altenburg, Teatske M.; Twisk, Jos W. R.; Wang, Xinhui; Chinapaw, Mai J. M.			How to Evaluate the Effectiveness of Health Promotion Actions Developed Through Youth-Centered Participatory Action Research	HEALTH EDUCATION & BEHAVIOR			English	Article; Early Access						EBRB; children; health behavior; participatory action research; controlled trial	BALANCE-RELATED BEHAVIORS; ENERGY-BALANCE; PHYSICAL-ACTIVITY; CHILDREN; OBESITY; INTERVENTIONS; ADOLESCENTS; PREVENTION; STRATEGIES	Most actions targeting children's health behaviors have limited involvement of children in the development, potentially contributing to disappointing effectiveness. Therefore, in the 3-year Kids in Action study, 9- to 12-year-old children from a lower-socioeconomic neighborhood were involved as coresearchers in the development, implementation, and evaluation of actions targeting health behaviors.…	[Anselma, Manou; Altenburg, Teatske M.; Chinapaw, Mai J. M.] Vrije Univ Amsterdam, Amsterdam Publ Hlth Res Inst, Dept Publ & Occupat Hlth, Amsterdam UMC, Van der Boechorststr 7, NL-1081 BT Amsterdam, Netherlands; [Twisk, Jos W. R.] Vrije Univ Amsterdam, Amsterdam Publ Hlth Res Inst, Dept Epidemiol & Biostat, Amsterdam UMC, Amsterdam, Netherlands; [Wang, Xinhui] Qinghai Normal Univ, Coll Comp Sci,…	University of Amsterdam; Vrije Universiteit Amsterdam; University of Amsterdam; Vrije Universiteit Amsterdam; Qinghai Normal University	Anselma, M (corresponding author), Vrije Univ Amsterdam, Amsterdam Publ Hlth Res Inst, Dept Publ & Occupat Hlth, Amsterdam UMC, Van der Boechorststr 7, NL-1081 BT Amsterdam, Netherlands.	m.anselma@amsterdamumc.nl	Paw, Mai Chin A/N-1665-2019; Altenburg, Teatske/S-2059-2016	Paw, Mai Chin A/0000-0001-6259-2441; Anselma, Manou/0000-0001-6849-1350; Altenburg, Teatske/0000-0002-8764-5631	FNO [101569]; [NSFC 61263039]; [NSFC 11101321]; [2017-ZJ-768]	FNO; ; ;	The author(s) disclosed receipt of the following financial support for the research, authorship, and/or publication of this article: This study is part of the Kids in Action study, which was funded by FNO (Grant Number 101569). XW is supported by NSFC 61263039, NSFC 11101321, and 2017-ZJ-768.		56	0	0	1	4	SAGE PUBLICATIONS INC	THOUSAND OAKS	2455 TELLER RD, THOUSAND OAKS, CA 91320 USA	1090-1981	1552-6127		HEALTH EDUC BEHAV	Health Educ. Behav.
J	Podlogar, T; Bolcic, T; Cirnski, S; Verdel, N; Debevec, T				Podlogar, Tim; Bolcic, Tina; Cirnski, Simon; Verdel, Nina; Debevec, Tadej			Commercially available carbohydrate drink with menthol fails to improve thermal perception or cycling exercise capacity in males	EUROPEAN JOURNAL OF SPORT SCIENCE			English	Article						Nutrition; endurance; performance	HUMAN THERMOREGULATION; MOUTH RINSE; PERFORMANCE; TEMPERATURE; HEAT; TIME; SENSATION; ENDURANCE; COMFORT	The purpose of this double-blinded, crossover randomized and counterbalanced study was to compare the effects of ingesting a tepid commercially available carbohydrate-menthol-containing sports drink (menthol) and an isocaloric carbohydrate-containing sports drink (placebo) on thermal perception and cycling endurance capacity in a simulated home virtual cycling environment. It was hypothesized tha…	[Podlogar, Tim; Debevec, Tadej] Jozef Stefan Inst, Dept Automat Biocybernet & Robot, Ljubljana, Slovenia; [Podlogar, Tim] Univ Primorska, Fac Hlth Sci, Izola, Slovenia; [Bolcic, Tina; Debevec, Tadej] Univ Ljubljana, Fac Sports, Ljubljana, Slovenia; [Cirnski, Simon] Human Performance Ctr, Ljubljana, Slovenia; [Verdel, Nina] Mid Sweden Univ, Swedish Winter Sports Res Ctr, Ostersund, Sweden	Slovenian Academy of Sciences & Arts (SASA); Jozef Stefan Institute; University of Primorska; University of Ljubljana; Mid-Sweden University	Podlogar, T (corresponding author), Jozef Stefan Inst, Dept Automat Biocybernet & Robot, Ljubljana, Slovenia.;Podlogar, T (corresponding author), Univ Primorska, Fac Hlth Sci, Izola, Slovenia.	tim@tpodlogar.com	Debevec, Tadej/D-7917-2013; Podlogar, Tim/AAK-3030-2020	Debevec, Tadej/0000-0001-7053-3978; Verdel, Nina/0000-0002-4951-3638; Podlogar, Tim/0000-0003-0142-4457	Slovene Research Agency [J5-9350]	Slovene Research Agency(Slovenian Research Agency - Slovenia)	This work was supported by the Slovene Research Agency (No. J5-9350).		37	3	3	0	3	TAYLOR & FRANCIS LTD	ABINGDON	2-4 PARK SQUARE, MILTON PARK, ABINGDON OR14 4RN, OXON, ENGLAND	1746-1391	1536-7290		EUR J SPORT SCI	Eur. J. Sport Sci.	NOV 2	2022	22	11
J	Polman, E; Ziano, I; Wu, KY; Van Kerckhove, A				Polman, Evan; Ziano, Ignazio; Wu, Kaiyang; Van Kerckhove, Anneleen			Consumers Believe That Products Work Better for Others	JOURNAL OF CONSUMER RESEARCH			English	Article						perceived product efficacy; self-other differences; stimulus sampling; linear mixed-effects modeling; perceived uniqueness; perceived malleability	DECISION-MAKING; STATISTICAL POWER; SELF; IMPACT; NEED; UNIQUENESS; CHOICE; GIFT; ENTITATIVITY; CONSUMPTION	Consumers tend to see themselves in a positive light, yet we present evidence that they are pessimistic about whether they will receive a product's benefits. In 15 studies (N = 6,547; including nine preregistered), we found that consumers believe that product efficacy is higher for others than it is for themselves. For example, consumers believe that consuming a sports drink (to satisfy thirst), …	[Polman, Evan; Wu, Kaiyang] Univ Wisconsin Madison, Mkt, Madison, WI 53706 USA; [Polman, Evan] Univ Wisconsin Madison, Business, Madison, WI 53706 USA; [Ziano, Ignazio] Grenoble Ecole Management, Mkt, Grenoble, France; [Van Kerckhove, Anneleen] Univ Ghent, Mkt, Ghent, Belgium	University of Wisconsin System; University of Wisconsin Madison; University of Wisconsin System; University of Wisconsin Madison; Grenoble Ecole Management; Ghent University	Polman, E (corresponding author), Univ Wisconsin Madison, Mkt, Madison, WI 53706 USA.;Polman, E (corresponding author), Univ Wisconsin Madison, Business, Madison, WI 53706 USA.	evan.polman@wisc.edu; ignazio.ziano@grenoble-em.com; kwu62@wisc.edu; anneleen.vankerckhove@ugent.be							101	1	1	111	176	OXFORD UNIV PRESS INC	CARY	JOURNALS DEPT, 2001 EVANS RD, CARY, NC 27513 USA	0093-5301	1537-5277		J CONSUM RES	J. Consum. Res.	MAY 19	2022	49	1
J	Kitson, O; Rutherfurd-Markwick, K; Foskett, A; Lee, JKW; Diako, C; Wong, MR; Ali, A				Kitson, Olivia; Rutherfurd-Markwick, Kay; Foskett, Andrew; Lee, Jason Kai Wei; Diako, Charles; Wong, Marie; Ali, Ajmol			Sensory Perception of an Oral Rehydration Solution during Exercise in the Heat	NUTRIENTS			English	Article						dehydration; electrolytes; palatability; saltiness; sports drinks; thirst	FLUID INTAKE; VOLUNTARY DEHYDRATION; PHYSICAL-EXERCISE; PREFERENCE; HUMANS	Prolonged exercise in the heat elicits a number of physiological changes as glycogen stores are low and water and electrolytes are lost through sweat. However, it is unclear whether these changes provoke an increase in liking of saltiness and, therefore, palatability of an oral rehydration solution (ORS). Twenty-seven recreationally active participants (n = 13 males; n = 14 females) completed sen…	[Kitson, Olivia; Foskett, Andrew; Ali, Ajmol] Massey Univ, Sch Sport Exercise & Nutr, Auckland 0745, New Zealand; [Rutherfurd-Markwick, Kay] Massey Univ, Sch Hlth Sci, Auckland 0745, New Zealand; [Rutherfurd-Markwick, Kay; Ali, Ajmol] Massey Univ, Ctr Metab Hlth Res, Auckland 0745, New Zealand; [Lee, Jason Kai Wei] Natl Univ Singapore, Yong Loo Lin Sch Med, Human Potential Translat Res Programme,…	Massey University; Massey University; Massey University; National University of Singapore; National University of Singapore; National University of Singapore; National University of Singapore; National University of Singapore; Agency for Science Technology & Research (A*STAR); A*STAR - Singapore Institute for Clinical Sciences (SICS); Massey University	Ali, A (corresponding author), Massey Univ, Sch Sport Exercise & Nutr, Auckland 0745, New Zealand.;Ali, A (corresponding author), Massey Univ, Ctr Metab Hlth Res, Auckland 0745, New Zealand.	livvykitson@gmail.com; K.J.Rutherfurd@massey.ac.nz; a.foskett@massey.ac.nz; K.J.Rutherfurd@massey.ac.nz; c.diako@massey.ac.nz; M.Wong@massey.ac.nz; a.ali@massey.ac.nz	Lee, Jason Kai Wei/GMX-3030-2022	Lee, Jason Kai Wei/0000-0003-4042-795X; Ali, Ajmol/0000-0002-6093-1435; Wong, Marie/0000-0002-0763-3973; Rutherfurd-Markwick, Kay/0000-0002-8815-3786					39	0	0	0	2	MDPI	BASEL	ST ALBAN-ANLAGE 66, CH-4052 BASEL, SWITZERLAND		2072-6643		NUTRIENTS	Nutrients	OCT	2021	13	10
J	Coombes, JS				Coombes, JS			Sports drinks and dental	AMERICAN JOURNAL OF DENTISTRY			English	Review							IN-VITRO; PRESCHOOL-CHILDREN; CARBONATED DRINK; EROSION; ENAMEL; CARIES; PH; CARIOGENICITY; CONSUMPTION; BEVERAGES	Purpose: To discuss the composition and rationale for the use of sports drinks along with recent studies investigating the relationship between sports drinks and dental erosion. Methods: A review of the literature of sports drinks and dental erosion was done. Results: For most athletes and individuals engaged in physical activity, the use of sports drinks does not provide a benefit over water. Fu…	Univ Queensland, Sch Human Movement Sci, St Lucia, Qld 4072, Australia	University of Queensland	Coombes, JS (corresponding author), Univ Queensland, Sch Human Movement Sci, St Lucia, Qld 4072, Australia.	jcoombes@hms.uq.edu.au	Coombes, Jeff/F-1764-2010	Coombes, Jeff/0000-0002-6990-3596					39	46	52	0	21	MOSHER & LINDER, INC	WESTON	318 INDIAN TRACE #500, WESTON, FL 33326 USA	0894-8275			AM J DENT	Am. J. Dent.	APR	2005	18	2
J	Zeiss, J; Carlson, L; Ball, AD				Zeiss, Jessica; Carlson, Les; Ball, A. Dwayne			Uncalculated first-party externalities given a beverage tax	SOCIAL SCIENCE QUARTERLY			English	Article						adaptive conjoint analysis; obesity; product substitution; social marketing; soda tax	ARTIFICIAL SWEETENERS; UNITED-STATES; EXCISE TAX; IMPACT; OBESITY; MODEL; CONSUMPTION; CIGARETTES; ASPARTAME; CONJOINT	Objective With many characterizingobesity as a national priority, the U.S. Government is considering a 1, 2, or 3 cents-per-ounce (cpo) federal sin tax on soda products. Because prior research finds that consumers substitute equally, if not more, dangerous nicotine products with a tobacco sin tax and common alcohol-like household goods with alcohol prohibition, this research sets out to determine…	[Zeiss, Jessica] Ball State Univ, Dept Mkt, Muncie, IN 47306 USA; [Carlson, Les; Ball, A. Dwayne] Univ Nebraska, Dept Mkt, Lincoln, NE USA	Ball State University; University of Nebraska System; University of Nebraska Lincoln	Zeiss, J (corresponding author), Ball State Univ, Muncie, IN 47306 USA.	jgmikeska@bsu.edu		zeiss, jessica/0000-0002-2611-3957					65	0	0	0	3	WILEY	HOBOKEN	111 RIVER ST, HOBOKEN 07030-5774, NJ USA	0038-4941	1540-6237		SOC SCI QUART	Soc. Sci. Q.	NOV	2021	102	6
J	BURKE, LM; READ, RSD				BURKE, LM; READ, RSD			DIETARY-SUPPLEMENTS IN SPORT	SPORTS MEDICINE			English	Review								Studies of the dietary practices of athletes report that nutritional supplements are commonly used. Supplementation practices vary between sports and individual athletes; however, there is evidence that at least some athletes use a large number of supplements concurrently, often in doses that are very high in comparison with normal dietary intakes. In exploring supplementation practices we propos…			BURKE, LM (corresponding author), AUSTRALIAN INST SPORT,LEVERRIER CRESCENT,BRUCE,ACT 2617,AUSTRALIA.		Burke, Louise/X-3127-2019; Becic, Ervina/GLS-0011-2022; Burke, Louise/ABC-5691-2020	Burke, Louise/0000-0001-8866-5637; Becic, Ervina/0000-0001-6371-9504;					0	45	49	0	52	ADIS INTERNATIONAL LTD	AUCKLAND	41 CENTORIAN DR, PRIVATE BAG 65901, MAIRANGI BAY, AUCKLAND 10, NEW ZEALAND	0112-1642			SPORTS MED	Sports Med.	JAN	1993	15	1
J	Lin, YF; Zhang, SZ; Wang, SY; Zhong, XB; Li, YQ; Xiong, ZY; Sun, XT; Huang, YQ; Fan, YQ; Guo, Y; Zhou, HM; Yang, DY; Liu, MH; Xu, XF; Zhuang, XD; Liao, XX				Lin, Yifen; Zhang, Shaozhao; Wang, Shuyi; Zhong, Xiangbin; Li, Yuqi; Xiong, Zhenyu; Sun, Xiuting; Huang, Yiquan; Fan, Yongqiang; Guo, Yue; Zhou, Huimin; Yang, Daya; Liu, Menghui; Xu, Xingfeng; Zhuang, Xiaodong; Liao, Xinxue			Behavioral Factors Mediating the Impact of Educational Attainment on Incident Heart Failure - A Mediation Analysis -	CIRCULATION JOURNAL			English	Article						Educational attainment; Heart failure; Income; Mediation analysis; Obesity	INDEPENDENT RISK-FACTOR; ATHEROSCLEROSIS RISK; SOCIOECONOMIC-STATUS; PROSPECTIVE COHORT; FOLLOW-UP; OBESITY; DISEASE; POPULATION; STROKE; MEN	Background: To examine the association of low educational attainment with incident heart failure (HF) and explore potential behavioral mediators of the causal pathway. Methods and Results: A total of 12,109 participants in the Atherosclerosis Risk in Communities Study (ARIC) were included. Educational attainment was measured at baseline, and the risk of HF across educational attainment groups was…	[Lin, Yifen; Zhang, Shaozhao; Zhong, Xiangbin; Li, Yuqi; Xiong, Zhenyu; Sun, Xiuting; Huang, Yiquan; Fan, Yongqiang; Guo, Yue; Zhou, Huimin; Yang, Daya; Liu, Menghui; Xu, Xingfeng; Zhuang, Xiaodong; Liao, Xinxue] Sun Yat Sen Univ, Cardiol Dept, Affiliated Hosp 1, 58 Zhongshan 2nd Rd, Guangzhou 510080, Peoples R China; [Wang, Shuyi] Sun Yat Sen Univ, Dept Rheumatol, Affiliated Hosp 1, Guangzhou, P…	Sun Yat Sen University; Sun Yat Sen University; Sun Yat Sen University	Zhuang, XD; Liao, XX (corresponding author), Sun Yat Sen Univ, Cardiol Dept, Affiliated Hosp 1, 58 Zhongshan 2nd Rd, Guangzhou 510080, Peoples R China.	zhuangxd3@mail.sysu.edu.cn; liaoxinx@mail.sysu.edu.cn	Zhuang, xiaodong/GPW-7235-2022	Zhuang, xiaodong/0000-0001-6508-8507	National Natural Science Foundation of China [81600206, 81870195]; Natural Science Foundation of Guangdong Province [2016A030310140, 20160903]	National Natural Science Foundation of China(National Natural Science Foundation of China (NSFC)); Natural Science Foundation of Guangdong Province(National Natural Science Foundation of Guangdong Province)	This study was supported by the National Natural Science Foundation of China (81600206 to X. Zhuang; 81870195 to X.L.), and Natural Science Foundation of Guangdong Province (2016A030310140 to X. Zhuang; 20160903 to X.L.).		36	1	1	2	9	JAPANESE CIRCULATION SOC	TOYKO	18TH FLOOR IMPERIAL HOTEL TOWER, 1-1-1 UCHISAIWAI-CHO CHIYODA-KU, TOYKO, 100-0011, JAPAN	1346-9843	1347-4820		CIRC J	Circ. J.	SEP	2021	85	9
J	Millard-Stafford, M; Snow, TK; Jones, ML; Suh, H				Millard-Stafford, Mindy; Snow, Teresa K.; Jones, Michael L.; Suh, HyunGyu			The Beverage Hydration Index: Influence of Electrolytes, Carbohydrate and Protein	NUTRIENTS			English	Article						sodium; potassium; fluid balance; sports drink; dipeptide; osmolality	PREDICTING BODY DENSITY; RANDOMIZED-TRIAL; L-GLUTAMINE; POSTEXERCISE REHYDRATION; GENERALIZED EQUATIONS; WATER-ABSORPTION; EXERCISE; FLUID; SODIUM; RESTORATION	The beverage hydration index (BHI) facilitates a comparison of relative hydration properties of beverages using water as the standard. The additive effects of electrolytes, carbohydrate, and protein on rehydration were assessed using BHI. Nineteen healthy young adults completed four test sessions in randomized order: deionized water (W), electrolytes only (E), carbohydrate-electrolytes (C + E), a…	[Millard-Stafford, Mindy; Snow, Teresa K.; Jones, Michael L.; Suh, HyunGyu] Georgia Inst Technol, Exercise Physiol Lab, Atlanta, GA 30332 USA	University System of Georgia; Georgia Institute of Technology	Millard-Stafford, M (corresponding author), Georgia Inst Technol, Exercise Physiol Lab, Atlanta, GA 30332 USA.	mm6@mail.gatech.edu; teresa.snow@ap.gatech.edu; mjones46@gatech.edu; hyungyu.suh@gatech.edu	Suh, HyunGyu/ABD-4627-2021		Coca-Cola Company [AWD000506]	Coca-Cola Company	The authors thank Barbara Osment and Nicholas Shea for assistance in study coordination and data collection. This research was funded by The Coca-Cola Company, grant AWD000506.		36	6	6	0	3	MDPI	BASEL	ST ALBAN-ANLAGE 66, CH-4052 BASEL, SWITZERLAND		2072-6643		NUTRIENTS	Nutrients	SEP	2021	13	9
J	Sadowska, A; Swiderski, F; Kulik, K; Waszkiewicz-Robak, B				Sadowska, Anna; Swiderski, Franciszek; Kulik, Klaudia; Waszkiewicz-Robak, Bozena			Designing Functional Fruit-Based Recovery Drinks in Powder Form That Contain Electrolytes, Peptides, Carbohydrates and Prebiotic Fiber Taking into Account Each Component's Osmolality	MOLECULES			English	Article						osmolality; raspberries powders; recovery drinks	ANTIOXIDANT ACTIVITY; SPORTS DRINKS; OXIDATION; ENERGY; HYPONATREMIA; REHYDRATION; INGREDIENTS; ABSORPTION; CHILDREN	High levels of osmolalities have been found in manufactured carbohydrate-based functional drinks that occasionally include added protein; however, fruit components rich in bioactive ingredients have been absent. It has proved difficult to obtain recovery drinks based on natural fruit components that deliver calories and nutrients to the body whilst simultaneously ensuring that the body is adequat…	[Sadowska, Anna; Swiderski, Franciszek; Kulik, Klaudia; Waszkiewicz-Robak, Bozena] Warsaw Univ Life Sci, Inst Human Nutr Sci, Dept Funct & Organ Food, Nowoursynowska Str 159c, PL-02776 Warsaw, Poland	Warsaw University of Life Sciences	Sadowska, A (corresponding author), Warsaw Univ Life Sci, Inst Human Nutr Sci, Dept Funct & Organ Food, Nowoursynowska Str 159c, PL-02776 Warsaw, Poland.	anna_sadowska@sggw.edu.pl; franciszek_swiderski@sggw.edu.pl; klaudia_kulik@sggw.edu.pl		Swiderski, Franciszek/0000-0002-2826-7693; Kulik, Klaudia/0000-0002-7549-7432					36	1	1	1	8	MDPI	BASEL	ST ALBAN-ANLAGE 66, CH-4052 BASEL, SWITZERLAND		1420-3049		MOLECULES	Molecules	SEP	2021	26	18
J	Knapik, JJ; Trone, DW; Steelman, RA; Farina, EK; Lieberman, HR				Knapik, Joseph J.; Trone, Daniel W.; Steelman, Ryan A.; Farina, Emily K.; Lieberman, Harris R.			Prevalence, factors associated with use, and adverse effects of sport-related nutritional supplements (sport drinks, sport bars, sport gels): the US military dietary supplement use study	JOURNAL OF THE INTERNATIONAL SOCIETY OF SPORTS NUTRITION			English	Article						Demographics; Tobacco; Alcohol; Occupation	ARMY SOLDIERS; CONSUMPTION; INCENTIVES; PATTERNS	Background Sport-related nutritional supplements (SRNSs) include sport drinks, sport bars, and sport gels. Previous studies indicate that 25-35 % of athletes and 25-50 % of military personnel report using these supplements. This study examined prevalence, factors associated with use, and adverse effects (AEs) of SRNSs among United States military service members (SMs). Methods A stratified random…	[Knapik, Joseph J.; Farina, Emily K.; Lieberman, Harris R.] US Army, Mil Nutr Div, Res Inst Environm Med, 10 Gen Greene Ave, Natick, MA 01760 USA; [Knapik, Joseph J.] Henry Jackson Fdn Adv Mil Med, Bethesda, MD 20817 USA; [Trone, Daniel W.] Naval Hlth Res Ctr, San Diego, CA USA; [Steelman, Ryan A.] US Army, Publ Hlth Ctr, Aberdeen Proving Ground, MD USA	United States Department of Defense; United States Navy; Naval Medical Research Center (NMRC); Naval Health Research Center (NHRC)	Knapik, JJ (corresponding author), US Army, Mil Nutr Div, Res Inst Environm Med, 10 Gen Greene Ave, Natick, MA 01760 USA.;Knapik, JJ (corresponding author), Henry Jackson Fdn Adv Mil Med, Bethesda, MD 20817 USA.	joseph.j.knapik.civ@mail.mil		Knapik, Joseph/0000-0002-1568-1860	Department of Defense Center Alliance for Nutrition and Dietary Supplement Research of the Defense Medical Research and Development Program; US Army Medical Research and Development Command (USAMRDC)	Department of Defense Center Alliance for Nutrition and Dietary Supplement Research of the Defense Medical Research and Development Program; US Army Medical Research and Development Command (USAMRDC)	This work was supported by Department of Defense Center Alliance for Nutrition and Dietary Supplement Research of the Defense Medical Research and Development Program, the US Army Medical Research and Development Command (USAMRDC).		35	1	1	2	5	TAYLOR & FRANCIS INC	PHILADELPHIA	530 WALNUT STREET, STE 850, PHILADELPHIA, PA 19106 USA		1550-2783		J INT SOC SPORT NUTR	J. Int. Soc. Sport Nutr.	AUG 25	2021	18	1
J	Ng, A; Jessri, M; L'Abbe, MR				Ng, Alena (Praneet); Jessri, Mahsa; L'Abbe, Mary R.			Using partial least squares to identify a dietary pattern associated with obesity in a nationally-representative sample of Canadian adults: Results from the Canadian Community Health Survey-Nutrition 2015	PLOS ONE			English	Article							WEIGHT CHANGE; IDENTIFICATION; ENERGY; FAT; GUIDELINES; AMERICANS; FIBER; CONSUMPTION; ADHERENCE; DISEASE	Background Hybrid methods of dietary patterns analysis have emerged as a unique and informative way to study diet-disease relationships in nutritional epidemiology research. Objective To identify an obesogenic dietary pattern using weighted partial least squares (wPLS) in nationally representative Canadian survey data, and to identify key foods and/or beverages associated with the defined dietary…	[Ng, Alena (Praneet); L'Abbe, Mary R.] Univ Toronto, Temerty Fac Med, Dept Nutr Sci, Toronto, ON, Canada; [Jessri, Mahsa] Ottawa Hosp Res Inst, Clin Epidemiol Program, Ottawa, ON, Canada; [Jessri, Mahsa] Govt Canada, STAT Canada, Hlth Anal Div, Ottawa, ON, Canada; [Jessri, Mahsa] Univ Ottawa, Sch Epidemiol & Publ Hlth, Ottawa, ON, Canada; [Jessri, Mahsa] Univ British Columbia, Fac Land & Food Sys…	University of Toronto; University of Ottawa; Ottawa Hospital Research Institute; Statistics Canada; University of Ottawa; University of British Columbia	L'Abbe, MR (corresponding author), Univ Toronto, Temerty Fac Med, Dept Nutr Sci, Toronto, ON, Canada.	mary.labbe@utoronto.ca		Ng, Alena (Praneet)/0000-0003-1171-4212; Jessri, Mahsa/0000-0001-5197-4962	Social Sciences and Humanities Research Council (SSHRC); Canadian Institute for Health Research (CIHR); Canadian Foundation for Innovation (CFI); Statistics Canada; Burroughs Wellcome Fund Innovation in Regulatory Science Award; Banting Discovery Award; Canadian Institutes of Health Research (CIHR) Banting Fellowship	Social Sciences and Humanities Research Council (SSHRC)(Social Sciences and Humanities Research Council of Canada (SSHRC)); Canadian Institute for Health Research (CIHR)(Canadian Institutes of Health Research (CIHR)); Canadian Foundation for Innovation (CFI)(Canada Foundation for Innovation); Statistics Canada; Burroughs Wellcome Fund Innovation in Regulatory Science Award; Banting Discovery Awar…	This research was supported by funds to the Canadian Research Data Centre Network (CRDCN) from the Social Sciences and Humanities Research Council (SSHRC), the Canadian Institute for Health Research (CIHR), the Canadian Foundation for Innovation (CFI) and Statistics Canada. MRL was supported by a research grant from the Burroughs Wellcome Fund Innovation in Regulatory Science Award. MJ was suppor…		31	1	1	0	0	PUBLIC LIBRARY SCIENCE	SAN FRANCISCO	1160 BATTERY STREET, STE 100, SAN FRANCISCO, CA 94111 USA	1932-6203			PLOS ONE	PLoS One	AUG 5	2021	16	8
J	Huang, GX; Yasir, M; Zheng, YL; Khan, I				Huang, Gouxin; Yasir, Muhammad; Zheng, Yilin; Khan, Imran			Prebiotic properties of jiaogulan in the context of gut microbiome	FOOD SCIENCE & NUTRITION			English	Review						gut microbiota; Gynostemma pentaphyllum (jiaogulan); polysaccharides; saponins	GYNOSTEMMA-PENTAPHYLLUM SAPONINS; FATTY LIVER-DISEASE; CELL-CYCLE ARREST; GYPENOSIDES; POLYSACCHARIDE; ANTIOXIDANT; MECHANISM; EXTRACT; MICE; ANTIPROLIFERATION	Jiaogulan (Gynostemma pentaphyllum) is a traditional Chinese medicinal herb that has been widely used in food and supplemental products. In the last 20 years, extensive research has been conducted to investigate the medicinal prospects of jiaogulan, and in this regard, more than 200 compounds have been isolated with various medicinal properties such as anticancer, anti-obesity, anti-inflammation,…	[Huang, Gouxin; Zheng, Yilin] Shantou Cent Hosp, Clin Res Ctr, Shantou, Peoples R China; [Yasir, Muhammad] King Abdulaziz Univ, King Fand Med Res Ctr, Special Infect Agents Unit, Jeddah, Saudi Arabia; [Khan, Imran] Macau Univ Sci & Technol, State Key Lab Qual Res Chinese Med, Ave Wai Long, Taipa, Macao, Peoples R China	King Abdulaziz University; Macau University of Science & Technology	Khan, I (corresponding author), Macau Univ Sci & Technol, State Key Lab Qual Res Chinese Med, Ave Wai Long, Taipa, Macao, Peoples R China.	rustamkhan31@yahoo.com	Khan, Imran/J-2843-2019; Yasir, Muhammad/H-9889-2012	Khan, Imran/0000-0002-9114-4434; Yasir, Muhammad/0000-0003-1111-1104					79	0	0	9	25	WILEY	HOBOKEN	111 RIVER ST, HOBOKEN 07030-5774, NJ USA	2048-7177			FOOD SCI NUTR	Food Sci. Nutr.	MAR	2022	10	3
J	Samsani, ANM; Ooi, FK; Chen, CK; Ismail, MS				Samsani, Aidi-Naim Mohamad; Ooi, Foong Kiew; Chen, Chee Keong; Ismail, Mohamed Saat			Effects of Acacia Honey Drink After Exercise-Induced Dehydration on Selected Physiological Parameters and Subsequent Running Performance	SAINS MALAYSIANA			English	Article						Acacia honey; heat; rehydration; running performance; urine osmolality	CARBOHYDRATE-PROTEIN; ENDURANCE PERFORMANCE; CYCLING ENDURANCE; FATTY-ACIDS; RECOVERY; METABOLISM; GLUCOSE; REHYDRATION; IDENTIFICATION; RESTORATION	This study examined the effect of honey supplementation on exercise performance and biochemical markers in comparison to plain water and sports drink in the heat. Ten recreational athletes (Age: 22.2 +/- 2.0 years, weight: 65.7 +/- 5.3 kg; height: 170.4 +/- 3.5 cm; VO2max: 51.5 +/- 3.7 mL.kg(-1).min(-1)) participated in this study. Participants ran at 70% of their VO2max for 1 h in a pre-load pha…	[Samsani, Aidi-Naim Mohamad; Ooi, Foong Kiew; Chen, Chee Keong; Ismail, Mohamed Saat] Univ Sains Malaysia, Sch Med Sci, Sports Sci Unit, Kubang Kerian 16150, Kelantan Darul, Malaysia; [Ooi, Foong Kiew; Chen, Chee Keong; Ismail, Mohamed Saat] Univ Sains Malaysia, Sch Hlth Sci, Exercise & Sports Sci Programme, Kubang Kerian 16150, Kelantan Darul, Malaysia	Universiti Sains Malaysia; Universiti Sains Malaysia	Ooi, FK (corresponding author), Univ Sains Malaysia, Sch Med Sci, Sports Sci Unit, Kubang Kerian 16150, Kelantan Darul, Malaysia.;Ooi, FK (corresponding author), Univ Sains Malaysia, Sch Hlth Sci, Exercise & Sports Sci Programme, Kubang Kerian 16150, Kelantan Darul, Malaysia.	fkooi@usm.my			Fundamental Research Grant Scheme (FRGS) from the Ministry of Education, Malaysia [203/PPSP/6171176]	Fundamental Research Grant Scheme (FRGS) from the Ministry of Education, Malaysia	This research work was supported by the Fundamental Research Grant Scheme (FRGS) from the Ministry of Education, Malaysia (Grant Number: 203/PPSP/6171176). We wish to express our special thanks to Mdm. Jamaayah binti Meor Osman, Ms. Nur Hafizah Hamzah, Ms. Norlida binti Azalan, Ms. Parimalah Velo, Ms. Aini Sudin and Ms. Nurul Ain Fathma Abdullah for their technical assistance throughout this stud…		64	0	0	1	5	UNIV KEBANGSAAN MALAYSIA	SELANGOR	FACULTY SCIENCE & TECHNOLOGY, BANGI, SELANGOR, 43600, MALAYSIA	0126-6039			SAINS MALAYS	Sains Malays.	AUG	2021	50	8
J	Smith, E; Stegmaier, J; Born, SA				Smith, Elizabeth; Stegmaier, Jenna; Born, Stephanie A.			The Effects Of Sports Drinks On Hydration Status After Exercise	MEDICINE AND SCIENCE IN SPORTS AND EXERCISE			English	Meeting Abstract									[Smith, Elizabeth; Stegmaier, Jenna; Born, Stephanie A.] Univ Findlay, Findlay, OH USA	University of Findlay									0	0	0	0	0	LIPPINCOTT WILLIAMS & WILKINS	PHILADELPHIA	TWO COMMERCE SQ, 2001 MARKET ST, PHILADELPHIA, PA 19103 USA	0195-9131	1530-0315		MED SCI SPORT EXER	Med. Sci. Sports Exerc.	AUG	2021	53	8
J	Garcia-Martinez, DJ; Arroyo-Hernandez, M; Posada-Ayala, M; Santos, C				Garcia-Martinez, Daniel J.; Arroyo-Hernandez, Maria; Posada-Ayala, Maria; Santos, Cruz			The High Content of Quercetin and Catechin in Airen Grape Juice Supports Its Application in Functional Food Production	FOODS			English	Article						grape juice; polyphenols; antioxidants; Vitis vinifera var; Airen	LC-ESI-MS/MS; PHENOLIC-COMPOUNDS; RAT PLASMA; DIETARY PHYTOCHEMICALS; ANTIOXIDANT ACTIVITY; CANCER PREVENTION; WHITE GRAPE; RESVERATROL; POLYPHENOLS; VALIDATION	Ensuring healthy lives and well-being constitutes one of the Sustainable Development Goals of the UN 2030 agenda. Consequently, research into how natural products may promote health is essential for the new generation of nutraceuticals and functional foods that are in high demand today. Grape juice is a natural foodstuff composed of water, sugars, minerals, vitamins and a wide array of polyphenol…	[Garcia-Martinez, Daniel J.; Arroyo-Hernandez, Maria; Posada-Ayala, Maria; Santos, Cruz] Univ Francisco Vitoria, Biosci Res Inst, Fac Expt Sci, Ctra M-515,Pozuelo Majadahonda Km 1-800, Madrid 28223, Spain	Universidad Francisco de Vitoria	Posada-Ayala, M; Santos, C (corresponding author), Univ Francisco Vitoria, Biosci Res Inst, Fac Expt Sci, Ctra M-515,Pozuelo Majadahonda Km 1-800, Madrid 28223, Spain.	d.garciamartinez@ufy.es; m.arroyo.prof@ufv.es; m.posada.prof@ufv.es; c.santos@ufv.es	Posada-Ayala, María/F-6527-2016	Posada-Ayala, María/0000-0002-6941-5592; Santos, Cruz/0000-0001-5164-5050; Garcia Martinez, Daniel J./0000-0001-8063-860X	company Mostos Espanoles S. A. [MOSTOSA.30-2602]; Universidad Francisco de Vitoria [VI.30-6540]	company Mostos Espanoles S. A.; Universidad Francisco de Vitoria	This work was developed thanks to the financial support from a private agreement with the company Mostos Espanoles S. A. [MOSTOSA.30-2602] and the pre-competitive research project call from Universidad Francisco de Vitoria [VI.30-6540].		89	5	5	2	7	MDPI	BASEL	ST ALBAN-ANLAGE 66, CH-4052 BASEL, SWITZERLAND		2304-8158		FOODS	Foods	JUL	2021	10	7
J	Park, Y; Kwak, DH				Park, Youngho; Kwak, Dae Hee			Exploring the empirical evidence of social desirability bias (SDB) in sport consumer research	INTERNATIONAL JOURNAL OF SPORTS MARKETING & SPONSORSHIP			English	Article						Sport sponsorship; Social desirability bias; Survey methodology; Common method bias; Response error	RANDOMIZED-RESPONSE; SHORT FORMS; IDENTIFICATION; SPONSORSHIP; GRATITUDE; VALIDITY; ROLES; SCALE	Purpose The current study aims to provide a systematic approach to detecting and identifying social desirability bias (SDB) in survey data using controversial sponsorship as a research context. Design/methodology/approach We used an experimental approach to manipulate sponsorship situations (e.g. Beer sponsor vs Sports drink sponsor) that could potentially motivate respondents to under-report the…	[Park, Youngho; Kwak, Dae Hee] Univ Michigan, Sport Management, Ann Arbor, MI 48109 USA	University of Michigan System; University of Michigan	Park, Y (corresponding author), Univ Michigan, Sport Management, Ann Arbor, MI 48109 USA.	younghop@umich.edu; kwakd@umich.edu		Park, Youngho/0000-0002-0958-0246					47	0	0	2	4	EMERALD GROUP PUBLISHING LTD	BINGLEY	HOWARD HOUSE, WAGON LANE, BINGLEY BD16 1WA, W YORKSHIRE, ENGLAND	1464-6668	2515-7841		INT J SPORT MARK SPO	Int. J. Sports Mark. Spons.	JAN 11	2022	23	1
J	Quinones, MD; Lemon, PWR				Quinones, Manuel D.; Lemon, Peter W. R.			Low glycemic CHO ingestion minimizes cognitive function decline during a simulated soccer match	INTERNATIONAL JOURNAL OF SPORTS SCIENCE & COACHING			English	Article						Blood glucose; carbohydrate; high intensity intermittent exercise; mental fatigue; perceived exertion; sports drink	PROLONGED EXERCISE; METABOLIC-RESPONSES; INTERMITTENT; PERFORMANCE; STARCH	Often cognitive function is affected adversely during prolonged, high intensity exercise. We assessed whether hydrothermally modified corn starch (HMS) ingestion minimizes cognitive decline with soccer play. 11 men (177.7 +/- 6.8 cm, 77.3 +/- 7.9 kg, 22 +/- 3 y, 12.8 +/- 4.9% body fat, V O(2)max = 57.1 +/- 3.9 ml.kg BM-1.min(-1); mean +/- SD) completed 60 min simulated soccer matches with HMS (8%…	[Quinones, Manuel D.; Lemon, Peter W. R.] Univ Western Ontario, Sch Kinesiol, Exercise Nutr Res Lab, London, ON, Canada	Western University (University of Western Ontario)	Lemon, PWR (corresponding author), Western Univ, 411 Labatt HSB, London, ON N6A 3K7, Canada.	plemon@uwo.ca		Quinones, Manuel/0000-0002-2467-2309	Generation UCANVR	Generation UCANVR	The author(s) disclosed receipt of the following financial support for the research, authorship, and/or publication of this article: This project received financial support from Generation UCANVR, but no one from the company was involved in the data collection, interpretation, or study conclusions.		32	1	1	3	4	SAGE PUBLICATIONS LTD	LONDON	1 OLIVERS YARD, 55 CITY ROAD, LONDON EC1Y 1SP, ENGLAND	1747-9541	2048-397X		INT J SPORTS SCI COA	Int. J. Sports Sci. Sci. Coach.	APR	2022	17	2
J	Higgins, JP; Tuttle, TD; Higgins, CL				Higgins, John P.; Tuttle, Troy D.; Higgins, Christopher L.			Energy Beverages: Content and Safety	MAYO CLINIC PROCEEDINGS			English	Review							DRINK CONSUMPTION; L-CARNITINE; CAFFEINE; PERFORMANCE; METABOLISM; NUTRITION; FLUID; SUPPLEMENTATION; CARBOHYDRATE; ASSOCIATION	Exercise is making a resurgence in many countries, given its benefits for fitness as well as prevention of obesity This trend has spawned many supplements that purport to aid performance, muscle growth, and recovery initially, sports drinks were developed to provide electrolyte and carbohydrate replacement Subsequently, energy beverages (EBs) containing stimulants and additives have appeared in m…	[Higgins, John P.] Univ Texas Med Sch Houston, Lyndon B Johnson Gen Hosp, Div Cardiol, Houston, TX 77026 USA; [Higgins, John P.] Univ Texas Med Sch Houston, Mem Hermann Sports Med Inst, Houston, TX 77026 USA; [Tuttle, Troy D.] Univ Texas Hlth Sci Ctr, Noninvas Cardiovasc Lab, Houston, TX USA; [Higgins, Christopher L.] Univ Queensland, Sch Human Movements Studies, St Lucia, Qld, Australia	University of Texas System; University of Texas Health Science Center Houston; University of Texas System; University of Texas Health Science Center Houston; University of Texas System; University of Texas Health Science Center Houston; University of Queensland	Higgins, JP (corresponding author), Univ Texas Med Sch Houston, Lyndon B Johnson Gen Hosp, Div Cardiol, 5656 Kelley St,UT Annex Room 104, Houston, TX 77026 USA.								70	216	226	5	114	ELSEVIER SCIENCE INC	NEW YORK	STE 800, 230 PARK AVE, NEW YORK, NY 10169 USA	0025-6196	1942-5546		MAYO CLIN PROC	Mayo Clin. Proc.	NOV	2010	85	11
J	Amano, T; Katayama, S; Okamoto, Y; Otsuka, J; Fujii, N; Kenny, GP; Nishiyasu, T; Enoki, Y; Maejima, D				Amano, Tatsuro; Katayama, Shingo; Okamoto, Yumi; Otsuka, Junto; Fujii, Naoto; Kenny, Glen P.; Nishiyasu, Takeshi; Enoki, Yasuaki; Maejima, Daisuke			Comparisons of isomaltulose, sucrose, and mixture of glucose and fructose ingestions on postexercise hydration state in young men	EUROPEAN JOURNAL OF NUTRITION			English	Article						Palatinose; Nutrition; Dehydration; Postexercise recovery; Sports	INTESTINAL-ABSORPTION; EXERCISE; CARBOHYDRATE; WATER; PALATINOSE; OXIDATION; FLUID; MALTODEXTRIN; PERFORMANCE; PLASMA	Purpose: Isomaltulose is a low glycemic and insulinaemic carbohydrate available as a constituent in sports drink. However, it remains unclear whether postexercise rehydration achieved by isomaltulose drink ingestion alone differs as compared to other carbohydrates. Methods: Thirteen young men performed intermittent exercise in the heat (35 degrees C and relative humidity 40%) to induce a state of…	[Amano, Tatsuro; Katayama, Shingo; Okamoto, Yumi; Otsuka, Junto] Niigata Univ, Fac Educ, Lab Exercise & Environm Physiol, Niigata, Japan; [Fujii, Naoto; Nishiyasu, Takeshi] Univ Tsukuba, Fac Hlth & Sport Sci, Tsukuba, Ibaraki, Japan; [Kenny, Glen P.] Univ Ottawa, Human & Environm Physiol Res Unit, Ottawa, ON, Canada; [Enoki, Yasuaki; Maejima, Daisuke] Bourbon Corp, Adv Res Inst, Niigata, Japan	Niigata University; University of Tsukuba; University of Ottawa	Amano, T (corresponding author), Niigata Univ, Fac Educ, Lab Exercise & Environm Physiol, Niigata, Japan.	amano@ed.niigata-u.ac.jp			Bourbon Corporation [18H03146]; Japan Society for the Promotion of Science from the Ministry of Education, Culture, Sports, Science, and Technology of Japan	Bourbon Corporation; Japan Society for the Promotion of Science from the Ministry of Education, Culture, Sports, Science, and Technology of Japan(Ministry of Education, Culture, Sports, Science and Technology, Japan (MEXT)Japan Society for the Promotion of Science)	This study was supported by a grant from Bourbon Corporation and Grant-in-Aid for Scientific Research (no. 18H03146) from the Japan Society for the Promotion of Science from the Ministry of Education, Culture, Sports, Science, and Technology of Japan.		42	4	4	2	8	SPRINGER HEIDELBERG	HEIDELBERG	TIERGARTENSTRASSE 17, D-69121 HEIDELBERG, GERMANY	1436-6207	1436-6215		EUR J NUTR	Eur. J. Nutr.	DEC	2021	60	8
J	An, JH; Yoon, JA; Shin, MJ; Kim, SH; Lee, JH				An, Ji-Hye; Yoon, Jin-A; Shin, Myung-Jun; Kim, Sang-Hun; Lee, Jee-Hyun			Dysphagia-Related Health Information Improved Consumer Acceptability of Thickened Beverages	BEVERAGES			English	Article						consumer test; sensory perception; dietary modification; viscosity; swallowing; check-all-that-apply (CATA); general health interest	RHEOLOGICAL CHARACTERISTICS; PERCEPTION; TASTE; TEXTURE; FLAVOR; LIKING; IMPACT; CLAIMS; LABELS; BEANS	Most people tend to think that healthy foods do not taste good. This view could have a negative impact on the taste of the food that people eat for health. However, if health-related information is provided to avoid negative aspects, acceptability may improve. Thus, this study investigated changes in consumers' sensory perception of thickened beverages before and after the provision of dysphagia-…	[An, Ji-Hye; Lee, Jee-Hyun] Pusan Natl Univ, Dept Food Sci & Nutr, Busan 46241, South Korea; [An, Ji-Hye; Lee, Jee-Hyun] Pusan Natl Univ, Kimchi Res Inst, Busan 46241, South Korea; [Yoon, Jin-A; Shin, Myung-Jun; Kim, Sang-Hun] Pusan Natl Univ Hosp, Dept Rehabil & Med, Busan 49241, South Korea	Pusan National University; Pusan National University; Pusan National University; Pusan National University Hospital	Lee, JH (corresponding author), Pusan Natl Univ, Dept Food Sci & Nutr, Busan 46241, South Korea.;Lee, JH (corresponding author), Pusan Natl Univ, Kimchi Res Inst, Busan 46241, South Korea.	jihyean4379@gmail.com; yjk5289@naver.com; drshinmj@gmail.com; kel5504@gmail.com; jeehyunlee@pusan.ac.kr	Shin, Myung-Jun/D-7165-2015	Shin, Myung-Jun/0000-0003-4010-0383; Lee, Jeehyun/0000-0002-2102-7531; Kim, Sang Hun/0000-0003-4849-5228	Convergence Medical Institute of Technology RD project [CMIT2017-14]; Pusan National University Hospital	Convergence Medical Institute of Technology RD project; Pusan National University Hospital(Pusan National University)	This work was supported by Convergence Medical Institute of Technology R&D project (CMIT2017-14), Pusan National University Hospital.		64	1	1	1	4	MDPI	BASEL	ST ALBAN-ANLAGE 66, CH-4052 BASEL, SWITZERLAND	2306-5710			BEVERAGES	Beverages	JUN	2021	7	2
J	Rivera, JA; Munoz-Hernandez, O; Rosas-Peralta, M; Aguilar-Salinas, CA; Popkin, BM; Willett, WC				Rivera, Juan A.; Munoz-Hernandez, Onofre; Rosas-Peralta, Martin; Aguilar-Salinas, Carlos A.; Popkin, Barry M.; Willett, Walter C.			Drink consumption for a healthy life: recommendations for the general population in Mexico	GACETA MEDICA DE MEXICO			Spanish	Review						Water; coffee; milk; fruit juice; flavored water; alcohol; sweetened beverage; caloric beverages; beverage recommendations; Mexico	CORONARY-HEART-DISEASE; FACTOR INTERVENTION PROJECT; SUGAR-SWEETENED BEVERAGES; TYPE-2 DIABETES-MELLITUS; GROWTH-FACTOR-I; COFFEE CONSUMPTION; ALCOHOL-CONSUMPTION; ENERGY DENSITY; CARDIOVASCULAR-DISEASE; BLOOD-PRESSURE	The Expert Committee in charge of developing the Beverage Consumption Recommendations for the Mexican Population was convened by the Ministry of Health with the aim of drafting evidence-based guidelines for consumers, health professionals, and government officials. The prevalence of overweight, obesity and diabetes have dramatically increased in Mexico: beverages contribute a fifth of all calorie…	[Rivera, Juan A.] Inst Nacl Salud Publ, Ctr Invest Nutr & Salud, Cuernavaca 62508, Morelos, Mexico; [Munoz-Hernandez, Onofre] Hosp Infantil Mexico Dr Federico Gomez, Mexico City, DF, Mexico; [Rosas-Peralta, Martin] Inst Nacl Cardiol Ignacio Chavez, Mexico City, DF, Mexico; [Aguilar-Salinas, Carlos A.] Inst Nacl Ciencias Med & Nutr Salvador Zubiran, Mexico City, DF, Mexico; [Popkin, Barry M.] Univ…	Instituto Nacional de Salud Publica; Hospital Infantil de Mexico Federico Gomez; National Institute of Cardiology - Mexico; Instituto Nacional de Ciencias Medicas y Nutricion Salvador Zubiran - Mexico; University of North Carolina; University of North Carolina Chapel Hill; Harvard University; Harvard T.H. Chan School of Public Health	Rivera, JA (corresponding author), Inst Nacl Salud Publ, Ctr Invest Nutr & Salud, Av Univ 655, Cuernavaca 62508, Morelos, Mexico.	jrivera@insp.mx	Salinas, Carlos A Aguilar/AAL-4491-2020; Popkin, Barry/T-6633-2019	popkin, barry/0000-0001-9495-9324	NICHD NIH HHS [P2C HD050924] Funding Source: Medline; NIDDK NIH HHS [R01 DK108148] Funding Source: Medline; EUNICE KENNEDY SHRIVER NATIONAL INSTITUTE OF CHILD HEALTH & HUMAN DEVELOPMENT [P2CHD050924] Funding Source: NIH RePORTER; NATIONAL INSTITUTE OF DIABETES AND DIGESTIVE AND KIDNEY DISEASES [R01DK108148] Funding Source: NIH RePORTER	NICHD NIH HHS(United States Department of Health & Human ServicesNational Institutes of Health (NIH) - USANIH Eunice Kennedy Shriver National Institute of Child Health & Human Development (NICHD)); NIDDK NIH HHS(United States Department of Health & Human ServicesNational Institutes of Health (NIH) - USANIH National Institute of Diabetes & Digestive & Kidney Diseases (NIDDK)); EUNICE KENNEDY SHRIV…			161	6	6	0	20	ACAD NACIONAL MEDICINA MEXICO	MEXICO	CENTRO MEDICO NACIONAL SIGLO XXI, UNIDAD CONGRESOS, GLOQUE B, PROMER PISO, MEXICO, DF 06725, MEXICO	0016-3813			GAC MED MEX	Gac. Med. Mex.	SEP-OCT	2008	144	5
J	Eisenberg, MD; Avery, RJ; Mathios, A; Ernst, P; Cawley, J				Eisenberg, Matthew D.; Avery, Rosemary J.; Mathios, Alan; Ernst, Peter; Cawley, John			Disparities in exposure to television advertising of sugar-sweetened and non-nutritive sweetened beverages among US adults and teens, 2007-2013	PREVENTIVE MEDICINE			English	Article						Advertising; Obesity; Sugar-sweetened beverages; Disparities	UNITED-STATES; FOOD; CHILDREN; HEALTH; CONSUMPTION; OBESITY; TRENDS; INCOME; METAANALYSIS; PRODUCTS	The objective of this study was to estimate disparities in exposure to television advertising of sugar-sweetened and non-nutritive sweetened beverages among U.S. adults and teens. Data (2007-2013) came from the National Consumer Survey and included 115,510 adult respondents (age 18+) and 8635 teen respondents (age 12-17). The data was originally accessed in 2018 and analyzed in 2019-2020. The mai…	[Eisenberg, Matthew D.] Johns Hopkins Bloomberg Sch Publ Hlth, Dept Hlth Policy & Management, 624 N Broadway,Hampton House 406, Baltimore, MD 21205 USA; [Avery, Rosemary J.; Mathios, Alan; Ernst, Peter; Cawley, John] Cornell Univ, Dept Policy Anal & Management, Ithaca, NY USA	Johns Hopkins University; Johns Hopkins Bloomberg School of Public Health; Cornell University	Eisenberg, MD (corresponding author), Johns Hopkins Bloomberg Sch Publ Hlth, Dept Hlth Policy & Management, 624 N Broadway,Hampton House 406, Baltimore, MD 21205 USA.	eisenberg@jhu.edu		Eisenberg, Matthew/0000-0002-8395-1877	National Institute on Diabetes and Digestive and Kidney Diseases [R21DK073674]	National Institute on Diabetes and Digestive and Kidney Diseases(United States Department of Health & Human ServicesNational Institutes of Health (NIH) - USANIH National Institute of Diabetes & Digestive & Kidney Diseases (NIDDK))	Portions of this data were purchased with support from grant R21DK073674 from the National Institute on Diabetes and Digestive and Kidney Diseases.		38	2	2	0	2	ACADEMIC PRESS INC ELSEVIER SCIENCE	SAN DIEGO	525 B ST, STE 1900, SAN DIEGO, CA 92101-4495 USA	0091-7435	1096-0260		PREV MED	Prev. Med.	SEP	2021	150
J	Otsuka, J; Okamoto, Y; Fujii, N; Enoki, Y; Maejima, D; Nishiyasu, T; Amano, T				Otsuka, Junto; Okamoto, Yumi; Fujii, Naoto; Enoki, Yasuaki; Maejima, Daisuke; Nishiyasu, Takeshi; Amano, Tatsuro			Effects of Isomaltulose Ingestion on Thermoregulatory Responses during Exercise in a Hot Environment	INTERNATIONAL JOURNAL OF ENVIRONMENTAL RESEARCH AND PUBLIC HEALTH			English	Article						palatinose; high-intensity exercise; thermoregulation; rehydration; dehydration; sweat; exercise performance; sports nutrition; hydration; glycemic index	CYCLING PERFORMANCE; BLOOD-VOLUME; CARBOHYDRATE; PLASMA; FLUID; PALATINOSE; GLUCOSE; HYPEROSMOLALITY; MALTODEXTRIN; TEMPERATURE	Isomaltulose is a low glycemic and insulinemic carbohydrate available as a constituent of sports drinks. However, it remains unclear whether thermoregulatory responses (sweating and cutaneous vasodilation) after isomaltulose drink ingestion differ from those of sucrose and water during exercise in a hot environment. Ten young healthy males consumed 10% sucrose, 10% isomaltulose, or water drinks. …	[Otsuka, Junto; Okamoto, Yumi; Amano, Tatsuro] Niigata Univ, Fac Educ, Lab Exercise & Environm Physiol, Nishi Ku, 8050 Igarashi Ninocho, Niigata 9502181, Japan; [Fujii, Naoto; Nishiyasu, Takeshi] Univ Tsukuba, Fac Hlth & Sport Sci, Tsukuba, Ibaraki 3058574, Japan; [Enoki, Yasuaki; Maejima, Daisuke] Bourbon Corp, Adv Res Inst, Akiha Ku, 316-2 Higashijima, Niigata 9560841, Japan	Niigata University; University of Tsukuba	Amano, T (corresponding author), Niigata Univ, Fac Educ, Lab Exercise & Environm Physiol, Nishi Ku, 8050 Igarashi Ninocho, Niigata 9502181, Japan.	z20j013e@mail.cc.niigata-u.ac.jp; z20j011j@mail.cc.niigata-u.ac.jp; fujii.naoto.gb@u.tsukuba.ac.jp; enoki-yas@bourbon.co.jp; maejima-dai@bourbon.co.jp; nishiyasu.takeshi.fw@u.tsukuba.ac.jp; amano@ed.niigata-u.ac.jp			Japan Society for the Promotion of Science from the Ministry of Education, Culture, Sports, Science, and Technology of Japan [18H03146]	Japan Society for the Promotion of Science from the Ministry of Education, Culture, Sports, Science, and Technology of Japan(Ministry of Education, Culture, Sports, Science and Technology, Japan (MEXT)Japan Society for the Promotion of Science)	This study was supported by a grant from Grant-in-Aid for Scientific Research (no. 18H03146) from the Japan Society for the Promotion of Science from the Ministry of Education, Culture, Sports, Science, and Technology of Japan.		46	2	2	2	6	MDPI	BASEL	ST ALBAN-ANLAGE 66, CH-4052 BASEL, SWITZERLAND		1660-4601		INT J ENV RES PUB HE	Int. J. Environ. Res. Public Health	JUN	2021	18	11
J	Hillier, N; Yong, S; Beeby, S				Hillier, Nicholas; Yong, Sheng; Beeby, Stephen			Culinary inspired electrolytes for textile supercapacitors	ENERGY REPORTS			English	Article; Proceedings Paper	5th Annual Conference of the Centre-for-Doctoral-Training (CDT) of the UK-Engineering-and-Physical-Sciences-Research-Council (EPSRC) on Energy Storage and-its Applications (ESA)	JAN 12-13, 2021	ELECTR NETWORK	UK Engn & Phys Sci Res Counci, Ctr Doc Training		Wearable technology; Energy storage; Supercapacitors; Electrolytes		The choice of electrolyte for supercapacitors is challenging, with voltage stability, physical properties, environmental concerns and production processes all having to be taken into account. This challenge is greater still when thinking about e-textile applications, as these devices will be in close proximity to the end user. Historically, this challenge has been overcome with sophisticated enca…	[Hillier, Nicholas] Univ Soutampton, Energy Storage & Its Applicat CDT, Southampton SO17 1BJ, Hants, England; [Hillier, Nicholas; Yong, Sheng; Beeby, Stephen] Univ Soutampton, Smart Elect Mat & Syst Grp, Southampton SO17 1BJ, Hants, England		Beeby, S (corresponding author), Univ Soutampton, Smart Elect Mat & Syst Grp, Southampton SO17 1BJ, Hants, England.	spb@ecs.soton.ac.uk	Beeby, Stephen P/T-6039-2017	Beeby, Stephen P/0000-0002-0800-1759; Hillier, Nicholas/0000-0002-3544-8329	EPSRC through the Energy Storage and its Applications CDT grant [EP/L016818/1]	EPSRC through the Energy Storage and its Applications CDT grant(UK Research & Innovation (UKRI)Engineering & Physical Sciences Research Council (EPSRC))	The authors would like to thank EPSRC for their support of this work through the Energy Storage and its Applications CDT grant EP/L016818/1.		10	0	0	0	6	ELSEVIER	AMSTERDAM	RADARWEG 29, 1043 NX AMSTERDAM, NETHERLANDS	2352-4847			ENERGY REP	Energy Rep.	MAY	2021	7
J	Mata, F; Dominguez, R; Lopez-Samanes, A; Sanchez-Gomez, A; Jodra, P; Sanchez-Oliver, AJ				Mata, Fernando; Dominguez, Raul; Lopez-Samanes, Alvaro; Sanchez-Gomez, Angela; Jodra, Pablo; Sanchez-Oliver, Antonio J.			Analysis of the consumption of sports supplements in elite fencers according to sex and competitive level	BMC SPORTS SCIENCE MEDICINE AND REHABILITATION			English	Article						Elite athletes; Ergogenic aids; Fencing; Sport nutrition; Sports performance	CAFFEINE SUPPLEMENTATION; NUTRITIONAL SUPPLEMENTS; INTERNATIONAL SOCIETY; DIETARY-SUPPLEMENTS; PERFORMANCE; PREVALENCE; EXERCISE; POSITION; INTENSITY; INGESTION	Background The aim of this study was to analyze the consumption of sports supplements (SS) in competitive level fencers and compare differences based on sex and competitive level (international and national). Methods A total of 49 fencers (18 men and 31 women) of national (n = 16) and international (n = 33) level completed a questionnaire with questions about SS consumption and the possible reper…	[Mata, Fernando] Ctr Estudios Avanzados Nutr CEAN, Cordoba, Spain; [Dominguez, Raul; Sanchez-Oliver, Antonio J.] Univ Seville, Fac Educ Sci, Dept Motricidad Humana & Rendimiento Deportivo, Seville, Spain; [Dominguez, Raul; Sanchez-Oliver, Antonio J.] Univ Lavras, Studies Res Grp Neuromuscular Responses GEPREN, Lavras, Brazil; [Lopez-Samanes, Alvaro] Univ Francisco de Vitoria, Sch Physiotherapy, E…	University of Sevilla; Universidad Francisco de Vitoria; Universidad de Cordoba; Universidad de Alcala	Dominguez, R (corresponding author), Univ Seville, Fac Educ Sci, Dept Motricidad Humana & Rendimiento Deportivo, Seville, Spain.;Dominguez, R (corresponding author), Univ Lavras, Studies Res Grp Neuromuscular Responses GEPREN, Lavras, Brazil.	rdherrera@us.es	MATA ORDOÑEZ, Fernando/AAC-8372-2022; Domínguez, Raúl/AAX-1068-2021	MATA ORDOÑEZ, Fernando/0000-0003-4126-577X; Dominguez, Raul/0000-0002-6891-391X					57	5	5	5	7	BMC	LONDON	CAMPUS, 4 CRINAN ST, LONDON N1 9XW, ENGLAND	2052-1847			BMC SPORTS SCI MED R	BMC Sports Sci. Med. Rehabil.	MAY 12	2021	13	1
J	Chulibert, ME; Lupo, M; Fina, BL; Olguin, MC; Garcia, F; Posadas, M; Rigalli, A; Lombarte, M				Chulibert, Maria E.; Lupo, Maela; Fina, Brenda L.; Olguin, Maria C.; Garcia, Fabiana; Posadas, Marta; Rigalli, Alfredo; Lombarte, Mercedes			CALCIUM AND PHOSPHATE INTAKE FROM ANALCOHOLIC BEVERAGES	ACTUALIZACIONES EN OSTEOLOGIA			Spanish	Article						soft drinks; child population; calcium; phosphorus	SUGAR-SWEETENED BEVERAGES; WEIGHT-LOSS; METABOLIC SYNDROME; CARDIOVASCULAR-DISEASE; CALORIC BEVERAGES; PHOSPHORUS INTAKE; RISK-FACTORS; FOOD-INTAKE; CONSUMPTION; ADULTS	Calcium (Ca) is a critical nutrient, especially during periods of growth. However, the majority of Argentine individuals do not reach the recommended daily intake. On the other hand, phosphorus (P) is a nutrient with an intake usually above the recommended values. This type of imbalance between the intake of the nutrients leads to loss of bone mass. Soft drinks consumption (BA) has increased in r…	[Chulibert, Maria E.; Fina, Brenda L.; Garcia, Fabiana; Rigalli, Alfredo; Lombarte, Mercedes] Consejo Nacl Invest Cient Tecn CONICET, Buenos Aires, DF, Argentina; [Chulibert, Maria E.; Lupo, Maela; Fina, Brenda L.; Rigalli, Alfredo; Lombarte, Mercedes] Univ Nacl Rosario, Fac Ciencias Med, Lab Biol Osea, Rosario, Santa Fe, Argentina; [Olguin, Maria C.] Univ Nacl Rosario, Fac Ciencias Bioquimicas, …	Consejo Nacional de Investigaciones Cientificas y Tecnicas (CONICET); National University of Rosario; National University of Rosario; National University of Rosario; National University of Rosario	Chulibert, ME (corresponding author), Consejo Nacl Invest Cient Tecn CONICET, Buenos Aires, DF, Argentina.;Chulibert, ME (corresponding author), Univ Nacl Rosario, Fac Ciencias Med, Lab Biol Osea, Rosario, Santa Fe, Argentina.	maruchulibert@gmail.com		Chulibert, Maria Eugenia/0000-0003-3121-4282					44	0	0	0	0	ASOC ARGENTINA OSTEOLOGIA & METABOLISMO MINERAL	CORDOBA	COSQUIN 1673, BARRIO JARDIN, CORDOBA, 5014, ARGENTINA	1669-8975	1669-8983		ACTUAL OSTEOL	Actual. Osteol.	MAY-AUG	2021	17	2
J	Heidorn, CE; Dykstra, BJ; Conner, CA; Mahon, AD				Heidorn, C. Eric; Dykstra, Brandon J.; Conner, Cori A.; Mahon, Anthony D.			Carbohydrate Drink Use During 30 Minutes of Variable-Intensity Exercise Has No Effect on Exercise Performance in Premenarchal Girls	PEDIATRIC EXERCISE SCIENCE			English	Article						children; sport; cycle ergometry; sports drink	TEAM GAMES PLAYERS; MAXIMAL HEART-RATE; SUBSTRATE UTILIZATION; ENDURANCE CAPACITY; ELECTROLYTE SOLUTION; SPRINT PERFORMANCE; INTERMITTENT; BOYS; METABOLISM; INGESTION	Purpose: This study examined the physiological, perceptual, and performance effects of a 6% carbohydrate (CHO) drink during variable-intensity exercise (VIE) and a postexercise test in premenarchal girls. Methods: A total of 10 girls (10.4 [0.7] y) participated in the study. VO(2)peak was assessed, and the girls were familiarized with VIE and performance during the first visit. The trial order (C…	[Heidorn, C. Eric; Dykstra, Brandon J.; Conner, Cori A.; Mahon, Anthony D.] Ball State Univ, Human Performance Lab, Muncie, IN 47306 USA	Ball State University	Heidorn, CE (corresponding author), Ball State Univ, Human Performance Lab, Muncie, IN 47306 USA.	cheidorn@kent.edu			University Aspire graduate student research grant	University Aspire graduate student research grant	This study was designed by C.E.H. andA.D.M.; C.E.H., B.J.D., C.A.C., and A.D.M. participated in the data collection; the data analysis and interpretation were undertaken by C.E.H. andA.D.M.; C.E.H. was the primary author, with assistance from A.D.M. Editorial comments were provided by B.J.D. and C.A.C. All authors approved the final version of the paper. This study was supported by a University A…		31	0	0	0	0	HUMAN KINETICS PUBL INC	CHAMPAIGN	1607 N MARKET ST, PO BOX 5076, CHAMPAIGN, IL 61820-2200 USA	0899-8493	1543-2920		PEDIATR EXERC SCI	Pediatr. Exerc. Sci.	MAY	2021	33	2
J	Vine, MM; Vermeer, J; Romano, L; Harrington, DW; Butler, AE; Patte, KA; Godin, KM; Leatherdale, ST				Vine, Michelle M.; Vermeer, Julianne; Romano, Leonardo; Harrington, Daniel W.; Butler, Alexandra E.; Patte, Karen A.; Godin, Katelyn M.; Leatherdale, Scott T.			Secondary School Nutrition Policy Compliance in Ontario and Alberta, Canada: A Follow-Up Study Examining Vending Machine Data from the COMPASS Study	INTERNATIONAL JOURNAL OF ENVIRONMENTAL RESEARCH AND PUBLIC HEALTH			English	Article						school nutrition; school health; policy implementation; youth health; built environment		(1) Objective: To longitudinally assess food and beverages sold in vending machines in secondary schools (grades 9-12) participating in the COMPASS study (2015/2016 and 2018/2019) and (2) to examine if patterns and trends observed in previous years (2012/2013 to 2014/2015) are consistent with lack of policy compliance in Ontario and Alberta, Canada. (2) Methods: Policy compliance was assessed thr…	[Vine, Michelle M.; Vermeer, Julianne; Romano, Leonardo; Harrington, Daniel W.; Butler, Alexandra E.; Leatherdale, Scott T.] Univ Waterloo, Sch Publ Hlth & Hlth Syst, Waterloo, ON N2L 3G1, Canada; [Patte, Karen A.] Brock Univ, Dept Hlth Sci, St Catharines, ON L2S 3A1, Canada; [Godin, Katelyn M.] Publ Hlth Agcy Canada, Ottawa, ON K1A 0K9, Canada	University of Waterloo; Brock University; Public Health Agency of Canada	Vine, MM (corresponding author), Univ Waterloo, Sch Publ Hlth & Hlth Syst, Waterloo, ON N2L 3G1, Canada.	mmvine@uwaterloo.ca; jvermeer@uwaterloo.ca; lromano@uwaterloo.ca; harrindw@gmail.com; alle.butler@uwaterloo.ca; kpatte@brocku.ca; katelyn.m.godin@gmail.com; sleatherdale@uwaterloo.ca	Leatherdale, Scott Thomas/AAE-4515-2022	Patte, Karen/0000-0002-5214-1943; Baiocco-Romano, Leonardo/0000-0003-1323-4992	CIHR Institute of Nutrition, Metabolism and Diabetes (INMD) [OOP-110788]; CIHR Institute of Population and Public Health (IPPH) [MOP-114875]; CIHR [PJT-148562, PJT-149092, PJT-159693]; Health Canada [1617-HQ-000012]; Ministere de la Sante et des Services sociaux of the province of Quebec; Direction regionale de sante publique du CIUSSS de la Capitale-Nationale	CIHR Institute of Nutrition, Metabolism and Diabetes (INMD)(Canadian Institutes of Health Research (CIHR)); CIHR Institute of Population and Public Health (IPPH)(Canadian Institutes of Health Research (CIHR)); CIHR(Canadian Institutes of Health Research (CIHR)); Health Canada; Ministere de la Sante et des Services sociaux of the province of Quebec; Direction regionale de sante publique du CIUSSS …	The COMPASS study has been supported by a bridge grant from the CIHR Institute of Nutrition, Metabolism and Diabetes (INMD) through the Obesity-Interventions to Prevent or Treat priority funding awards (OOP-110788; awarded to SL), an operating grant from the CIHR Institute of Population and Public Health (IPPH) (MOP-114875; awarded to SL), a CIHR project grant (PJT-148562; awarded to SL), a CIHR …		45	1	1	0	3	MDPI	BASEL	ST ALBAN-ANLAGE 66, CH-4052 BASEL, SWITZERLAND		1660-4601		INT J ENV RES PUB HE	Int. J. Environ. Res. Public Health	APR	2021	18	7
J	Pauk, V; Krejci, M; Lemr, K				Pauk, Volodymyr; Krejci, Martina; Lemr, Karel			Unified chromatography - Mass spectrometry as a versatile tool for determination of food dyes	ANALYTICA CHIMICA ACTA			English	Article						Sulfonated dyes; Nonpolar dyes; Supercritical fluid chromatography; Subsidiary colors	SUPERCRITICAL-FLUID CHROMATOGRAPHY	Unified chromatography with mass spectrometric detection was assessed for determination of food dyes. Nineteen substances representing azo, triphenylmethane, xanthone, indigoid, quinoline and polyene classes covering an unprecedented range from nonpolar beta-Carotene (logD 13.6) to ionic Tartrazine (logD-7.5) were analyzed simultaneously. The dyes were separated in a single experimental run by an…	[Pauk, Volodymyr; Krejci, Martina; Lemr, Karel] Palacky Univ Olomouc, Fac Sci, Dept Analyt Chem, 17 Listopadu 12, Olomouc 77146, Czech Republic	Palacky University Olomouc	Pauk, V (corresponding author), Palacky Univ Olomouc, Fac Sci, Dept Analyt Chem, 17 Listopadu 12, Olomouc 77146, Czech Republic.	volodymyr.pauk@upol.cz; martinauhrova0@gmail.com; karel.lemr@upol.cz	Pauk, Volodymyr/I-3892-2019; LEMR, KAREL/C-6755-2008	Pauk, Volodymyr/0000-0002-1313-2032; LEMR, KAREL/0000-0003-3158-0637	Palacky University Olomouc [IGA_PrF_2018_027, IGA_PrF_2019_028, IGA_PrF_2020_030]	Palacky University Olomouc	this work was supported by the projects of Palacky University Olomouc IGA_PrF_2018_027, IGA_PrF_2019_028 and IGA_PrF_2020_030.		51	7	7	5	23	ELSEVIER	AMSTERDAM	RADARWEG 29, 1043 NX AMSTERDAM, NETHERLANDS	0003-2670	1873-4324		ANAL CHIM ACTA	Anal. Chim. Acta	MAY 1	2021	1157
J	Patte, KA; Cole, AG; Qian, W; Magier, M; Vine, M; Leatherdale, ST				Patte, Karen A.; Cole, Adam G.; Qian, Wei; Magier, Megan; Vine, Michelle; Leatherdale, Scott T.			Are closed campus policies associated with adolescent eating behaviours?	HEALTH PROMOTION AND CHRONIC DISEASE PREVENTION IN CANADA-RESEARCH POLICY AND PRACTICE			English	Article						school; nutrition policies; open campus policies; adolescents; students; closed campus policies; diet	FOOD ENVIRONMENTS; HIGH-SCHOOL; HEALTHY FOOD; CANADA; YOUTH; AVAILABILITY; CONSUMPTION; STUDENTS; OUTLETS; PROGRAM	Introduction: The effectiveness of school nutrition regulations may be undermined by food environments surrounding schools. Given challenges in regulating external retail, some have recommended policies that ensure students are unable to leave school property during the day (closed campus policies; CCP). We aimed to examine whether CCP are associated with student eating behaviours. Methods: We us…	[Patte, Karen A.; Magier, Megan] Brock Univ, Fac Appl Hlth Sci, 1812 Sir Isaac Brock Way, St Catharines, ON 12S 3M, Canada; [Cole, Adam G.] Ontario Tech Univ, Fac Hlth Sci, Oshawa, ON, Canada; [Qian, Wei; Vine, Michelle; Leatherdale, Scott T.] Univ Waterloo, Sch Publ Hlth & Hlth Syst, Waterloo, ON, Canada	Brock University; University of Waterloo	Patte, KA (corresponding author), Brock Univ, Fac Appl Hlth Sci, 1812 Sir Isaac Brock Way, St Catharines, ON 12S 3M, Canada.	kpatte@brocku.ca	Cole, Adam Geoffrey/AAP-9442-2021; Leatherdale, Scott Thomas/AAE-4515-2022	Cole, Adam Geoffrey/0000-0002-5309-2725;	Canadian Institutes of Health Research (CIHR) Institute of Nutrition, Metabolism and Diabetes [OOP-110788]; CIHR Institute of Population and Public Health [MOP-114875]; CIHR Project Grant [PJT-148562, PJT-159693]; Health Canada [1617-HQ-000012]; Ministere de la Sante et des Services sociaux of the province of Quebec; Direction regionale de sante publique du CIUSSS de la Capitale-Nationale	Canadian Institutes of Health Research (CIHR) Institute of Nutrition, Metabolism and Diabetes(Canadian Institutes of Health Research (CIHR)); CIHR Institute of Population and Public Health(Canadian Institutes of Health Research (CIHR)); CIHR Project Grant(Canadian Institutes of Health Research (CIHR)); Health Canada; Ministere de la Sante et des Services sociaux of the province of Quebec; Directi…	The COMPASS study has been supported by a bridge grant from the Canadian Institutes of Health Research (CIHR) Institute of Nutrition, Metabolism and Diabetes through the Obesity - Interventions to Prevent or Treat priority funding awards (OOP-110788; awarded to SL); an operating grant from the CIHR Institute of Population and Public Health (MOP-114875; awarded to SL); a CIHR Project Grant (PJT-14…		49	2	2	0	5	PUBLIC HEALTH AGENCY CANADA	OTTAWA	130 COLONNADE RD, ADDRESS LOCATOR 6501G, OTTAWA, ONTARIO K1A 0K9, CANADA	2368-738X			HEALTH PROMOT CHRON	Health Promot. Chronic Dis. Prev. Can.-Res. Policy Pract.	MAR	2021	41	3
J	Rathnayake, H; Wickramatilake, CM; Senanayake, DW				Rathnayake, Hasanga; Wickramatilake, Chandima M.; Senanayake, Dhammika W.			Knowledge, attitudes and practices on diet and nutrition in a group of national-level athletes in the developing world	MEDICINA DELLO SPORT			English	Article						Athletes; Attitude; Diet; Knowledge	BODY-COMPOSITION; ELITE; SUPPLEMENTS; DIETITIANS; TRAINERS; FOOTBALL; STRENGTH; COACHES	BACKGROUND: Good nutrition of an athlete is important in achieving high levels of performances. Hence, their knowledge is imperative on the healthy diet and nutrition. Therefore, regular educational programs are mandatory. The awareness on baseline information is important to plan a focused educational program. Therefore, our objective was to describe the knowledge, attitudes and practices on die…	[Rathnayake, Hasanga; Wickramatilake, Chandima M.] Univ Ruhuna, Fac Med, Dept Biochem, Gallo, Sri Lanka; [Senanayake, Dhammika W.] Inst Sports Med, Minist Sports, Colombo, Sri Lanka	University Ruhuna	Wickramatilake, CM (corresponding author), Univ Ruhuna, Fac Med, Dept Biochem, Gallo, Sri Lanka.	chandimadhu@live.com							31	1	1	0	8	EDIZIONI MINERVA MEDICA	TURIN	CORSO BRAMANTE 83-85 INT JOURNALS DEPT., 10126 TURIN, ITALY	0025-7826	1827-1863		MED SPORT	Med. Sport	MAR	2021	74	1
J	de Lima, LF; Ferreira, AL; Maciel, CC; Ferreira, M; de Araujo, WR				de Lima, Lucas F.; Ferreira, Andre L.; Maciel, Cristiane C.; Ferreira, Marystela; de Araujo, William R.			Disposable and low-cost electrochemical sensor based on the colorless nail polish and graphite composite material for tartrazine detection	TALANTA			English	Article						Disposable sensor; Electrochemical sensor; Tartrazine; Nail polish; Composite material	BASIC STATISTICAL-METHODS; ANALYTICAL-CHEMISTRY; CARBON NANOTUBES; GRAPHENE; ELECTRODE; POLYMER; YELLOW; ACID	A new method to manufacture electrochemical devices based on the graphite and colorless nail polish (N-grap) film was developed for tartrazine (Tz) detection. Scanning Electron Microscopy (SEM) demonstrates that the composite material presents a high porous carbon structure. Cyclic voltammetry (CV) and Electrochemical Impedance Spectroscopy (EIS) were employed to electrochemically characterize th…	[de Lima, Lucas F.; de Araujo, William R.] State Univ Campinas UNICAMP, Inst Chem, Dept Analyt Chem, Portable Chem Sensors Lab, POB 6154, BR-13083970 Campinas, SP, Brazil; [Ferreira, Andre L.; Ferreira, Marystela] Fed Univ Sao Carlos UFSCar, Ctr Sci & Technol Sustainabil CCTS, Sorocaba, SP, Brazil; [Maciel, Cristiane C.] Sao Paulo State Univ UNESP, Inst Sci & Technol, BR-18087180 Sorocaba, Brazil	Universidade Estadual de Campinas; Universidade Federal de Sao Carlos; Universidade Estadual Paulista	de Araujo, WR (corresponding author), State Univ Campinas UNICAMP, Inst Chem, Dept Analyt Chem, Portable Chem Sensors Lab, POB 6154, BR-13083970 Campinas, SP, Brazil.	wra@unicamp.br	Ferreira, Marystela/B-8941-2013; de Araujo, William R/I-6187-2013; Ferreira, André Lopes/AAI-9488-2021; de Lima, Lucas Felipe/AAI-9465-2021	Ferreira, Marystela/0000-0002-9459-8167; de Araujo, William R/0000-0001-5846-4236; Ferreira, André Lopes/0000-0003-3793-9428; de Lima, Lucas Felipe/0000-0001-9734-7251	Sao Paulo Research Foundation (FAPESP) [2019/02692-3, 2018/08782-1, 2018/04061-8]; CNPq [438828/2018-6]; CAPES [88887.479793/2020-00]	Sao Paulo Research Foundation (FAPESP)(Fundacao de Amparo a Pesquisa do Estado de Sao Paulo (FAPESP)); CNPq(Conselho Nacional de Desenvolvimento Cientifico e Tecnologico (CNPQ)); CAPES(Coordenacao de Aperfeicoamento de Pessoal de Nivel Superior (CAPES))	This work was supported by the Sao Paulo Research Foundation (FAPESP) [Grant numbers: 2019/02692-3, 2018/08782-1, and 2018/04061-8], CNPq (Grant number: 438828/2018-6), and CAPES (Grant number: 88887.479793/2020-00). The authors would like to thank Servier Medical Art for help with some images.		53	16	16	2	35	ELSEVIER	AMSTERDAM	RADARWEG 29, 1043 NX AMSTERDAM, NETHERLANDS	0039-9140	1873-3573		TALANTA	Talanta	MAY 15	2021	227
J	Ali, SNAH; Alsulaim, HN; Albarrak, MI; Farah, RI				Ali, S. N. Al-Haj; Alsulaim, H. N.; Albarrak, M., I; Farah, R., I			Spectrophotometric comparison of color stability of microhybrid and nanocomposites following exposure to common soft drinks among adolescents: an in vitro study	EUROPEAN ARCHIVES OF PAEDIATRIC DENTISTRY			English	Article						Adolescent; Color; Composite resin; In vitro; Soft drink		Purpose To compare the color stability of a microhybrid and two nanocomposites after exposure to common soft drinks among adolescents. Methods Ninety discs were prepared from a microhybrid (Filtek Z250) and two nanocomposites (Filtek Z350 and Tetric N-Ceram) (n = 30 each). Six discs from each material were then immersed in one of five drinks (iced tea, sports drink, orange juice, cola, and distil…	[Ali, S. N. Al-Haj] Qassim Univ, Coll Dent, Dept Orthodont & Pediat Dent, POB 6700, Qasim 51452, Saudi Arabia; [Alsulaim, H. N.; Albarrak, M., I] Qassim Univ, Coll Dent, Qasim, Saudi Arabia; [Farah, R., I] Qassim Univ, Coll Dent, Dept Prosthodont, Qasim, Saudi Arabia	Qassim University; Qassim University; Qassim University	Ali, SNAH (corresponding author), Qassim Univ, Coll Dent, Dept Orthodont & Pediat Dent, POB 6700, Qasim 51452, Saudi Arabia.	dr.sanaa.alhajali@qudent.org	Ali, Sanaa Al-Haj/AAB-3469-2021; Farah, Ra'fat/AAZ-5297-2021	Ali, Sanaa Al-Haj/0000-0001-5210-5128; Farah, Ra'fat/0000-0003-3542-2775					32	5	5	3	7	SPRINGER	NEW YORK	ONE NEW YORK PLAZA, SUITE 4600, NEW YORK, NY, UNITED STATES	1818-6300	1996-9805		EUR ARCH PAEDIATR DE	Eur. Arch. Paediatr. Dent.	AUG	2021	22	4
J	da Silva, CD; de Oliveira, DR; Perrone, IT; Fonseca, CH; Garcia, ES				da Silva, Cristiano D.; de Oliveira, Dirce R.; Perrone, Italo T.; Fonseca, Carlos H.; Garcia, Emerson S.			Low-fat, lactose-free and leucine-enriched chocolate cow milk prototype: A preliminary study on sensorial acceptability and gastrointestinal complaints following exhaustive exercise	JOURNAL OF THE INTERNATIONAL SOCIETY OF SPORTS NUTRITION			English	Article						Soccer player; Athlete; Discomfort; Sports nutrition; Product acceptability; Workout recovery; Milk-based beverage		Background Chocolate milk has gained recent scientific support as a recovery drink. However, it is known that high exercise-demand triggers gastrointestinal discomfort which continues post-exercise, thereby hindering this nutritional strategy. In addition, those who are lactose intolerant cannot benefit from a milk-based beverage. Thus, the aim of this preliminary study was to develop a low-fat, …	[da Silva, Cristiano D.] Univ Fed Juiz de Fora, Inst Life Sci, Dept Phys Educ, Campus Governador Valadares,Rua Manoel Byrro 3501, BR-241 Governador Valadares, MG, Brazil; [da Silva, Cristiano D.] Univ Fed Minas Gerais, Sch Phys Educ Physiotherapy & Occupat Therapy, Belo Horizonte, MG, Brazil; [de Oliveira, Dirce R.] Univ Fed Juiz de Fora, Dept Basic Life Sci, Inst Life Sci, Campus Governador Vala…	Universidade Federal de Juiz de Fora; Universidade Federal de Minas Gerais; Universidade Federal de Juiz de Fora; Universidade Federal de Vicosa; Universidade Federal de Juiz de Fora; Universidade Federal de Juiz de Fora; Universidade Federal do Maranhao	da Silva, CD (corresponding author), Univ Fed Juiz de Fora, Inst Life Sci, Dept Phys Educ, Campus Governador Valadares,Rua Manoel Byrro 3501, BR-241 Governador Valadares, MG, Brazil.;da Silva, CD (corresponding author), Univ Fed Minas Gerais, Sch Phys Educ Physiotherapy & Occupat Therapy, Belo Horizonte, MG, Brazil.	cristianodiniz.silva@gmail.com	Perrone, Italo T/A-3291-2017; Oliveira, Dirce R/T-4569-2017; Diniz da Silva, Cristiano/B-5468-2014	Perrone, Italo T/0000-0002-3393-4876; Oliveira, Dirce R/0000-0003-4592-0508; Diniz da Silva, Cristiano/0000-0002-6129-1732					46	2	2	0	10	BMC	LONDON	CAMPUS, 4 CRINAN ST, LONDON N1 9XW, ENGLAND		1550-2783		J INT SOC SPORT NUTR	J. Int. Soc. Sport Nutr.	FEB 10	2021	18	1
J	Newbould, E; Pinto, A; Evans, S; Ford, S; O'Driscoll, M; Ashmore, C; Daly, A; MacDonald, A				Newbould, Ella; Pinto, Alex; Evans, Sharon; Ford, Suzanne; O'Driscoll, Mike; Ashmore, Catherine; Daly, Anne; MacDonald, Anita			Accidental Consumption of Aspartame in Phenylketonuria: Patient Experiences	NUTRIENTS			English	Article						phenylketonuria; phenylalanine; aspartame; sugar tax		Aspartame is a phenylalanine containing sweetener, added to foods and drinks, which is avoided in phenylketonuria (PKU). However, the amount of phenylalanine provided by aspartame is unidentifiable from food and drinks labels. We performed a cross-sectional online survey aiming to examine the accidental aspartame consumption in PKU. 206 questionnaires (58% female) were completed. 55% of responden…	[Newbould, Ella] Birmingham City Univ, Fac Hlth Educ & Life Sci, City South Campus,Westbourne Rd, Birmingham B15 3TN, W Midlands, England; [Pinto, Alex; Evans, Sharon; Ashmore, Catherine; Daly, Anne; MacDonald, Anita] Birmingham Womens & Childrens NHS Fdn Trust, Steelhouse Lane, Birmingham B4 6NH, W Midlands, England; [Ford, Suzanne] Natl Soc Phenylketonuria, Purley CR8 9DD, England; [O'Driscoll,…	Birmingham City University; Middlesex University	MacDonald, A (corresponding author), Birmingham Womens & Childrens NHS Fdn Trust, Steelhouse Lane, Birmingham B4 6NH, W Midlands, England.	ella.newbould@mail.bcu.ac.uk; alex.pinto@nhs.net; sharon.morris6@nhs.net; suzanne.ford@nspku.org; m.odriscoll@mdx.ac.uk; catherine.ashmore@nhs.net; a.daly3@nhs.net; anita.macdonald@nhs.net	Ford, Suzanne/GRR-2663-2022	O'Driscoll, Michael F./0000-0001-9221-6164; Daly, Anne/0000-0003-2579-8699; Newbould, Ella/0000-0002-5069-2442					23	6	6	6	17	MDPI	BASEL	ST ALBAN-ANLAGE 66, CH-4052 BASEL, SWITZERLAND		2072-6643		NUTRIENTS	Nutrients	FEB	2021	13	2
J	Kingsnorth, J; Cushen, SJ; Janiszewska, K; Avery, A				Kingsnorth, Joanne; Cushen, Samantha J.; Janiszewska, Katarzyna; Avery, Amanda			Health professionals' knowledge, views and advice on diet and dental health: a survey of UK and Ireland dietitians and dentists	JOURNAL OF HUMAN NUTRITION AND DIETETICS			English	Article						dental health; dentists; diet; dietitians; snacking	NUTRITION KNOWLEDGE; DRIED FRUIT; CARIES; SUCROSE; PLAQUE; CONSUMPTION; PH	Background: Oral health is affected by dietary practices and may impact quality of life. Collaboration between dietetics and dental professionals for oral health promotion and disease prevention is recommended. The present study aimed to determine the knowledge and practice of dentists and dietitians on diet and dental health. Methods: The study comprised a cross-sectional online questionnaire, w…	[Kingsnorth, Joanne; Avery, Amanda] Univ Nottingham, Sch Biosci, Div Food Nutr & Dietet, Nottingham, England; [Cushen, Samantha J.] Univ Coll Cork, Sch Food & Nutr Sci, Coll Rd, Cork T12 K8AF, Ireland; [Janiszewska, Katarzyna] European Federat Associat Dietitians, Olsztyn, Poland	University of Nottingham; University College Cork	Cushen, SJ (corresponding author), Univ Coll Cork, Sch Food & Nutr Sci, Coll Rd, Cork T12 K8AF, Ireland.	samantha.cushen@ucc.ie	Janiszewska, Katarzyna/I-4591-2014	Janiszewska, Katarzyna/0000-0002-4471-7543	California Prunes Board	California Prunes Board	California Prunes Board		31	0	0	0	7	WILEY	HOBOKEN	111 RIVER ST, HOBOKEN 07030-5774, NJ USA	0952-3871	1365-277X		J HUM NUTR DIET	J. Hum. Nutr. Diet.	AUG	2021	34	4
J	Rivera, JA; Munoz-Hernandez, O; Rosas-Peralta, M; Aguilar-Salinas, CA; Popkin, BM; Willett, WC				Rivera, Juan A.; Munoz-Hernandez, Onofre; Rosas-Peralta, Martin; Aguilar-Salinas, Carlos A.; Popkin, Barry M.; Willett, Walter C.			Beverage consumption for a healthy life: recomendations for the Mexican population	REVISTA DE INVESTIGACION CLINICA-CLINICAL AND TRANSLATIONAL INVESTIGATION			Spanish	Review						water; coffee; milk; fruit juice; flavored water; alcohol; sweetened beverage; caloric beverages; beverage recommendations; Mexico	CORONARY-HEART-DISEASE; SOFT DRINK CONSUMPTION; FACTOR INTERVENTION PROJECT; SUGAR-SWEETENED BEVERAGES; TYPE-2 DIABETES-MELLITUS; GROWTH-FACTOR-I; COFFEE CONSUMPTION; ALCOHOL-CONSUMPTION; ENERGY DENSITY; BODY-WEIGHT	The Expert Committee in charge of developing the Beverage Consumption Recommendations for the Mexican Population was convened by the Secretary of Health for the purpose of developing evidence-based guidelines for consumers, health professionals, and government officials. The prevalence of overweight, obesity and diabetes have dramatically increased in Mexico; beverages contribute a fifth of all c…	[Rivera, Juan A.] Inst Nacl Salud Publ, Ctr Invest Nutr & Salud, Cuernavaca 62508, Morelos, Mexico; [Popkin, Barry M.] Univ N Carolina, Sch Publ Hlth, Chapel Hill, NC USA; [Willett, Walter C.] Harvard Univ, Sch Publ Hlth, Boston, MA 02115 USA	Instituto Nacional de Salud Publica; University of North Carolina; University of North Carolina Chapel Hill; Harvard University; Harvard T.H. Chan School of Public Health	Rivera, JA (corresponding author), Inst Nacl Salud Publ, Ctr Invest Nutr & Salud, Av Univ 655, Cuernavaca 62508, Morelos, Mexico.	jrivera@insp.mx	Salinas, Carlos A Aguilar/AAL-4491-2020; Popkin, Barry/T-6633-2019	popkin, barry/0000-0001-9495-9324; Rivera, Juan A./0000-0003-2586-4908					162	5	5	0	12	INST NACIONAL NUTRICION	MEXICO	VASCO DE QUIROZA 15, COLONIA SECCION XVI, TLALPAN, MEXICO 14000 D F, MEXICO	0034-8376	2564-8896		REV INVEST CLIN	Rev. Investig. Clin.	MAR-APR	2008	60	2
J	Quark, AA				Quark, Amy A.			Northern Firms, Standard-Setting Bodies, and Rising Powers Influencing Regulatory Decision-Making in India and China	SOCIOLOGY OF DEVELOPMENT			English	Article						China; India; standard-setting body; epistemic boomerang; food safety; World Trade Organization	LEVEL AGRICULTURAL RESIDUES; FOOD SAFETY REGULATION; SPORTS DRINKS; SOFT DRINKS; SUSTAINABILITY STANDARDS; EPISTEMIC COMMUNITIES; MASS-SPECTROMETRY; GLOBAL GOVERNANCE; BOUNDARY-WORK; SCIENCE	How does a standard-setting body based in the United States influence domestic regulatory contests in rising powers like China and India? And why might it be more successful in imposing its norms in one country or another? This paper answers these questions through a comparative analysis of domestic regulatory contention over pesticide residue standards for soft drinks in India and over nutrition…	[Quark, Amy A.] William & Mary, Sociol, Williamsburg, VA 23185 USA		Quark, AA (corresponding author), William & Mary, Sociol, Williamsburg, VA 23185 USA.	aaquark@wm.edu							103	1	1	0	6	UNIV CALIFORNIA PRESS, JOURNALS DIV	OAKLAND	155 GRAND AVENUE, STE 400, OAKLAND, CA 94612-3764 USA		2374-538X		SOCIOL DEV	Sociol. Dev.		2021	7	3
J	Rivera, ACS; Ayala-Guzman, CI; Roldan, ABL; Ramirez, ODC; Ortiz-Hernandez, L				Sanchez Rivera, Ana Cristina; Ivan Ayala-Guzman, Cesar; Lopez Roldan, Ana Belem; Castro Ramirez, Oscar David; Ortiz-Hernandez, Luis			Prevalence and factors related to nutritional supplements use among gym attendees of Mexico City	REVISTA ESPANOLA DE NUTRICION HUMANA Y DIETETICA			Spanish	Article						Dietary Supplements; Athletic Performance; Body Image; Body Dissatisfaction; Exercise, Mexico	DIETARY-SUPPLEMENTS	Introduction: In Mexico, the proportion of people who exercise and those who consume nutritional supplements has increased, which could imply a greater risk of undesirable consequences for health, because its use is not regulated. Previous studies have reported the relationship between the use of nutritional supplements with gym attendees' sociodemographic characteristics, experience, and trainin…	[Sanchez Rivera, Ana Cristina; Ivan Ayala-Guzman, Cesar; Lopez Roldan, Ana Belem; Castro Ramirez, Oscar David; Ortiz-Hernandez, Luis] Univ Autonoma Metropolitana, Unidad Xochimilco, Div Ciencias Biol & Salud, Dept Atenc Salud, Ciudad De Mexico, Mexico	Universidad Autonoma Metropolitana - Mexico	Ortiz-Hernandez, L (corresponding author), Univ Autonoma Metropolitana, Unidad Xochimilco, Div Ciencias Biol & Salud, Dept Atenc Salud, Ciudad De Mexico, Mexico.	lortiz@correo.xoc.uam.mx							23	1	1	2	2	ASOC ESPANOLA DIETISTAS NUTRICIONISTAS	BARCELONA	C CONSELL CENT, 314 PRAL B, BARCELONA, 08007, SPAIN	2173-1292	2174-5145		REV ESP NUTR HUM DIE	Rev. Esp. Nutr. Hum. Diet.		2021	25
J	Sanchez-Oliver, AJ; Dominguez, R; Lopez-Tapia, P; Tobal, FM; Jodra, P; Montoya, JJ; Guerra-Hernandez, EJ; Ramos-Alvarez, JJ				Sanchez-Oliver, Antonio Jesus; Dominguez, Raul; Lopez-Tapia, Paola; Tobal, Francisco Miguel; Jodra, Pablo; Montoya, Juan Jose; Guerra-Hernandez, Eduardo J.; Ramos-Alvarez, Juan Jose			A Survey on Dietary Supplement Consumption in Amateur and Professional Rugby Players	FOODS			English	Article						supplementation; ergogenic aid; nutrition; football; sport team	BETA-ALANINE SUPPLEMENTATION; MUSCLE PROTEIN-SYNTHESIS; HIGH-INTENSITY EXERCISE; NUTRITIONAL SUPPLEMENTS; CAFFEINE SUPPLEMENTATION; INTERNATIONAL SOCIETY; RESISTANCE EXERCISE; GENDER-DIFFERENCES; APPLIED PHYSIOLOGY; AMINO-ACIDS	Purpose: the aim of the present study was to analyse the pattern of dietary supplements (DS) consumption on federated rugby players, including the analysis of differences based on the sex and competitive level (professional vs. amateurs). Material and methods: 144 rugby players (83 male and 61 female), of whom 69 were professionals and 75 amateurs, were recruited for the study. All the participan…	[Sanchez-Oliver, Antonio Jesus] Univ Seville, Dept Motricidad Humana & Rendimiento Deport, Seville 41013, Spain; [Dominguez, Raul] Univ Seville, Escuela Univ Osuna, Seville 41640, Spain; [Dominguez, Raul] Univ Seville, Dept Educ Fis & Deporte, Seville 41013, Spain; [Dominguez, Raul] Univ Lavras, Studies Res Grp Neuromuscular Responses GEPREN, BR-37200000 Lavras, Brazil; [Lopez-Tapia, Paola] Univ …	University of Sevilla; University of Sevilla; University of Sevilla; Universidad de la Republica, Uruguay; Complutense University of Madrid; Universidad de Alcala; University of Granada	Dominguez, R (corresponding author), Univ Seville, Escuela Univ Osuna, Seville 41640, Spain.;Dominguez, R (corresponding author), Univ Seville, Dept Educ Fis & Deporte, Seville 41013, Spain.;Dominguez, R (corresponding author), Univ Lavras, Studies Res Grp Neuromuscular Responses GEPREN, BR-37200000 Lavras, Brazil.	sanchezoliver@us.es; raul_dominguez_herrera@hotmail.com; paola.lopezt@hotmail.com; miguelto@ucm.es; pablo.jodraj@uah.es; jjmontoya@ucm.es; ejguerra@ugr.es; jjramosa@ucm.es	Ramos-Álvarez, Juan José JJRA/F-7672-2017; Sanchez-Oliver, Antonio J/AAD-6640-2019; Jodra, Pablo/U-8322-2017; Domínguez, Raúl/AAX-1068-2021; Montoya Minano, Juan Jose/I-1050-2015; Guerra-Hernandez, Eduardo/K-9562-2014	Ramos-Álvarez, Juan José JJRA/0000-0002-7575-0100; Sanchez-Oliver, Antonio J/0000-0001-9022-6043; Jodra, Pablo/0000-0003-3331-8464; Montoya Minano, Juan Jose/0000-0003-0427-6322; Dominguez, Raul/0000-0002-6891-391X; Guerra-Hernandez, Eduardo/0000-0002-2841-7743					97	11	12	4	14	MDPI	BASEL	ST ALBAN-ANLAGE 66, CH-4052 BASEL, SWITZERLAND		2304-8158		FOODS	Foods	JAN	2021	10	1
J	Yang, HW; Lin, YH				Yang, Huaiwen; Lin, Yuhsien			Effect of Thermal Processing on Flow Properties and Stability of Thickened Fluid Matrices Formulated by Tapioca Starch, Hydroxyl Distarch Phosphate (E-1442), and Xanthan Gum Associating Dysphagia-Friendly Potential	POLYMERS			English	Article						food thickener; flow behavior; tapioca starch; hydroxypropyl distarch phosphate; xanthan gum; dysphagia	MILK-SUGAR SYSTEMS; RHEOLOGICAL PROPERTIES; FOOD THICKENERS; CROSS-LINKING; VISCOSITY; BEVERAGES; GELATINIZATION; TEMPERATURE; MANAGEMENT; BEHAVIORS	The flow behavior of the administrated fluid matrices demands careful assessments for stability when consumed by individuals with dysphagia. In the present study, we incorporated tapioca starch (TS), hydroxypropyl distarch phosphate (HDP), and xanthan gum (XG) as thickeners into different nectars (300 +/- 20 mPa.s) undergoing thermal processing and evaluated their stability. The thickened nectars…	[Yang, Huaiwen; Lin, Yuhsien] Natl Chiayi Univ, Dept Food Sci, Chiayi 60004, Taiwan	National Chiayi University	Yang, HW (corresponding author), Natl Chiayi Univ, Dept Food Sci, Chiayi 60004, Taiwan.	calyang@g.ncyu.edu.tw; johnhsien1406@fda.gov.tw	Yang, Huaiwen/AAI-5097-2021	Yang, Huaiwen/0000-0002-0788-4641	Council of Agriculture of Taiwan, Republic of China [108-3.5.2-Z1(1)]	Council of Agriculture of Taiwan, Republic of China	This study was sponsored by the Council of Agriculture of Taiwan, Republic of China, grant number: 108-3.5.2-Z1(1).		60	5	5	4	8	MDPI	BASEL	ST ALBAN-ANLAGE 66, CH-4052 BASEL, SWITZERLAND		2073-4360		POLYMERS-BASEL	Polymers	JAN	2021	13	1
J	Rivera, JA; Munoz-Hernandez, O; Rosas-Peralta, M; Aguilar-Salinas, CA; Popkin, BM; Willett, WC				Rivera, Juan A.; Munoz-Hernandez, Onofre; Rosas-Peralta, Martin; Aguilar-Salinas, Carlos A.; Popkin, Barry M.; Willett, Walter C.			Beverage consumption for a healthy life: recommendations for the Mexican population	SALUD PUBLICA DE MEXICO			Spanish	Review						water; coffee; milk; fruit juice; flavored water; alcohol; sweetened beverage; caloric beverages; beverage recommendations; Mexico	CORONARY-HEART-DISEASE; SOFT DRINK CONSUMPTION; FACTOR INTERVENTION PROJECT; SUGAR-SWEETENED BEVERAGES; TYPE-2 DIABETES-MELLITUS; GROWTH-FACTOR-I; COFFEE CONSUMPTION; ALCOHOL-CONSUMPTION; ENERGY DENSITY; BODY-WEIGHT	The Expert Committee in charge of developing the Beverage Consumption Recommendations for the Mexican Population was convened by the Secretary of Health for the purpose of developing evidence-based guidelines for consumers, health professionals, and government officials. The prevalence of overweight, obesity and diabetes have dramatically increased in Mexico; beverages contribute a fifth of all c…	[Rivera, Juan A.] Inst Nacl Salud Publ, Ctr Invest Nutr & Salud, Cuernavaca 62508, Morelos, Mexico; [Munoz-Hernandez, Onofre] Hosp Infantil Mexico Feder Gomez, Mexico City, DF, Mexico; [Rosas-Peralta, Martin] Inst Nacl Cardiol Ignacio Chavez, Mexico City, DF, Mexico; [Aguilar-Salinas, Carlos A.] Inst Nacl Ciencias Med & Nutr Salvador Zubiran, Mexico City, DF, Mexico; [Popkin, Barry M.] Univ N Car…	Instituto Nacional de Salud Publica; Hospital Infantil de Mexico Federico Gomez; National Institute of Cardiology - Mexico; Instituto Nacional de Ciencias Medicas y Nutricion Salvador Zubiran - Mexico; University of North Carolina; University of North Carolina Chapel Hill; Harvard University; Harvard T.H. Chan School of Public Health	Rivera, JA (corresponding author), Inst Nacl Salud Publ, Ctr Invest Nutr & Salud, Av Univ 655,Col Santa Maria Ahuacatitlan, Cuernavaca 62508, Morelos, Mexico.	jrivera@insp.mx	Salinas, Carlos A Aguilar/AAL-4491-2020; Popkin, Barry/T-6633-2019	popkin, barry/0000-0001-9495-9324; Rivera, Juan A./0000-0003-2586-4908					161	77	89	0	61	INST NACIONAL SALUD PUBLICA	CUERNAVACA	AV UNIVERSIDAD 655, COL SANTA MARIA AHUACATITLAN, CUERNAVACA 62508, MORELOS, MEXICO	0036-3634	1606-7916		SALUD PUBLICA MEXICO	Salud Publica Mexico	MAR-APR	2008	50	2
J	Lavoie, L; Tremblay, J				Lavoie, Lorianne; Tremblay, Jonathan			Ingestion of maple-based and other carbohydrate sports drinks: effect on sensory perceptions during prolonged exercise	JOURNAL OF THE INTERNATIONAL SOCIETY OF SPORTS NUTRITION			English	Article						Beverage acceptability; Palatability; Maple; Sports drinks; Endurance	FLUID INTAKE; PERFORMANCE; IMPACT	Background: Taste and appreciation of sports drinks can affect perceived exertion during exercise. Anecdotal evidence shows that maple products are regularly consumed by recreational and professional athletes but very few studies have reported on their effects during exercise. The purpose of the current study is to report the taste, appreciation and perceived exertion following the ingestion of m…	[Lavoie, Lorianne; Tremblay, Jonathan] Univ Montreal, Fac Med, Sch Kinesiol & Exercise Sci, POB 6128, Montreal, PQ H3C 3J7, Canada	Universite de Montreal	Tremblay, J (corresponding author), Univ Montreal, Fac Med, Sch Kinesiol & Exercise Sci, POB 6128, Montreal, PQ H3C 3J7, Canada.	jonathan.tremblay@umontreal.ca	Tremblay, Jonathan/B-4740-2008	Tremblay, Jonathan/0000-0001-5160-0012	Agriculture and Agri-food Canada (AAFC); Quebec Maple Syrup Producers	Agriculture and Agri-food Canada (AAFC)(Agriculture & Agri Food Canada); Quebec Maple Syrup Producers	This study was funded by Agriculture and Agri-food Canada (AAFC) and by the Quebec Maple Syrup Producers.		24	0	0	0	9	BMC	LONDON	CAMPUS, 4 CRINAN ST, LONDON N1 9XW, ENGLAND		1550-2783		J INT SOC SPORT NUTR	J. Int. Soc. Sport Nutr.	DEC 9	2020	17	1
J	Fan, PW; Burns, SF; Lee, JKW				Fan, Priscilla Weiping; Burns, Stephen F.; Lee, Jason Kai Wei			Efficacy of Ingesting an Oral Rehydration Solution after Exercise on Fluid Balance and Endurance Performance	NUTRIENTS			English	Article						fluid retention; palatability; endurance exercise performance; heat; sodium	POSTEXERCISE REHYDRATION; MODERATE EXERCISE; SODIUM; ELECTROLYTE; VOLUME; HYDRATION; RECOVERY; HYPONATREMIA; REPLACEMENT; RESPONSES	This study investigated the efficacy of ingesting an oral rehydration solution (DD) that has a high electrolyte concentration after exercise on fluid balance and cycling performance in comparison with a sports drink (SD) and water (WA). Nine healthy males aged 24 +/- 2 years (mean +/- SD), with peak oxygen uptake (VO2 peak) 55 +/- 6 mL center dot kg(-1)center dot min(-1) completed three experimen…	[Fan, Priscilla Weiping] Def Med & Environm Res Inst, DSO Natl Labs, S-117510 Singapore, Singapore; [Burns, Stephen F.] Nanyang Technol Univ, Natl Inst Educ, Phys Educ & Sports Sci, S-637616 Singapore, Singapore; [Lee, Jason Kai Wei] Natl Univ Singapore, Yong Loo Lin Sch Med, Human Potential Translat Res Programme, S-117597 Singapore, Singapore; [Lee, Jason Kai Wei] Natl Univ Singapore, Yong Loo …	Nanyang Technological University & National Institute of Education (NIE) Singapore; Nanyang Technological University; National Institute of Education (NIE) Singapore; National University of Singapore; National University of Singapore; National University of Singapore; National University of Singapore; National University of Singapore	Lee, JKW (corresponding author), Natl Univ Singapore, Yong Loo Lin Sch Med, Human Potential Translat Res Programme, S-117597 Singapore, Singapore.;Lee, JKW (corresponding author), Natl Univ Singapore, Yong Loo Lin Sch Med, Dept Physiol, S-117593 Singapore, Singapore.;Lee, JKW (corresponding author), Natl Univ Singapore, Global Asia Inst, S-117593 Singapore, Singapore.;Lee, JKW (corresponding auth…	phsjlkw@nus.edu.sg; stephen.burns@nie.edu.sg; fweiping@dso.org.sg	Lee, Jason Kai Wei/GMX-3030-2022; Burns, Stephen F./B-2812-2016	Lee, Jason Kai Wei/0000-0003-4042-795X; Burns, Stephen F./0000-0001-7192-4735; Fan, Priscilla/0000-0002-2018-9467	Ministry of Defence, Republic of Singapore [9009106183]	Ministry of Defence, Republic of Singapore(Ministry of Defence, Singapore)	This research was funded by Ministry of Defence, Republic of Singapore, grant number 9009106183.		54	7	7	1	6	MDPI	BASEL	ST ALBAN-ANLAGE 66, CH-4052 BASEL, SWITZERLAND		2072-6643		NUTRIENTS	Nutrients	DEC	2020	12	12
J	Jiao, CD				Jiao, Chendao			Research on the promotion effect of nutritional supplements on the physical function of tennis players	PROGRESS IN NUTRITION			English	Article						nutrition supplement; tennis player; physical function; speed; endurance		As a nutritional supplement, caffeine exists in many sports drinks, but how caffeine promotes the somatic function has not been clear. To study the promoting effect of caffeine on the physical function of athletes, 20 tennis players from the P.E. Scientific College of Harbin Normal University were randomly divided into group A, in which tennis players drank caffeinated drinks, and group B, in whi…	[Jiao, Chendao] Harbin Normal Univ, PE Sci Coll, Harbin 150080, Heilongjiang, Peoples R China	Harbin Normal University	Jiao, CD (corresponding author), Heilongjiang Univ, Fangzhouyuan Community, Room 2401,Unit 1,Bldg 11, Harbin 150000, Heilongjiang, Peoples R China.	dcy1qk@126.com			mixed teaching mode reform pilot project of Harbin Normal University [HJG20180009]	mixed teaching mode reform pilot project of Harbin Normal University	This study was supported by the mixed teaching mode reform pilot project of Harbin Normal University under grant no. HJG20180009.		12	0	0	4	9	MATTIOLI 1885	FIDENZA	VIA DELLA LODESANA 649-SX, FIDENZA, 43046 PR, ITALY	1129-8723			PROG NUTR	Prog. Nutr.	DEC	2020	22	4
J	Onitsuka, S; Zheng, XY; Hasegawa, H				Onitsuka, Sumire; Zheng, Xinyan; Hasegawa, Hiroshi			Ice slurry ingestion before and during exercise inhibit the increase in core and deep-forehead temperatures in the second half of the exercise in a hot environment	JOURNAL OF THERMAL BIOLOGY			English	Article						Ice slurry; Pre-cooling; Mid-cooling; Deep-forehead temperature	PERFORMANCE; CAPACITY; TIME; THERMOREGULATION; FATIGUE; SLUSHY; HEAT	Many studies have reported that pre-exercise ice slurry ingestion improves exercise performance; however, it may increase the risk of developing heat stroke. Some studies have suggested that pre-exercise ice slurry ingestion accelerates the core temperature increase that occurs during exercise. Therefore, this study aimed to investigate whether the ingestion of ice slurry before and during exerci…	[Onitsuka, Sumire] Hiroshima Bunka Gakuen Univ, Fac Human Hlth Sci, 3-20 Heiseigahama Saka Cho, Hiroshima 7314312, Japan; [Zheng, Xinyan] Shanghai Univ Sport, Dept Sport Sci, Shanghai, Peoples R China; [Hasegawa, Hiroshi] Hiroshima Univ, Grad Sch Humanities & Social Sci, Hiroshima, Japan	Shanghai University of Sport; Hiroshima University	Onitsuka, S (corresponding author), Hiroshima Bunka Gakuen Univ, Fac Human Hlth Sci, 3-20 Heiseigahama Saka Cho, Hiroshima 7314312, Japan.	s-onitsuka@hbg.ac.jp			Japan Society for the Promotion of Science	Japan Society for the Promotion of Science(Ministry of Education, Culture, Sports, Science and Technology, Japan (MEXT)Japan Society for the Promotion of Science)	Sumire Onitsuka was supported as a Research Fellow of the Japan Society for the Promotion of Science.		36	2	2	0	5	PERGAMON-ELSEVIER SCIENCE LTD	OXFORD	THE BOULEVARD, LANGFORD LANE, KIDLINGTON, OXFORD OX5 1GB, ENGLAND	0306-4565	1879-0992		J THERM BIOL	J. Therm. Biol.	DEC	2020	94
J	Zhang, ZF; Lyu, JY; Lou, HQ; Tang, CC; Zheng, HX; Chen, SN; Yu, ML; Hu, W; Jin, LM; Wang, CC; Lv, HL; Lu, HF				Zhang, Zhifang; Lyu, Jiayin; Lou, Heqiang; Tang, Chaochao; Zheng, Hexiao; Chen, Shaoning; Yu, Meilan; Hu, Wei; Jin, Lumeng; Wang, Changchun; Lv, Heli; Lu, Hongfei			Effects of elevated sodium chloride on shelf-life and antioxidant ability of grape juice sports drink	JOURNAL OF FOOD PROCESSING AND PRESERVATION			English	Article							PERFORMANCE LIQUID-CHROMATOGRAPHY; PHENOLIC-COMPOUNDS; PLATELET ACTIVITY; STORAGE; CAPACITY; EXERCISE; FLUID; SALT; ANTHOCYANINS; SPECTROSCOPY	The effects of sodium chloride on pH, total soluble solid, phenolics, anthocyanins, and 2,2-diphenyl-1-picrylhydrazyl radical-scavenging activity (DPPH) of grape juice during storage at 7, 20, and 30 degrees C were investigated in this study. The results indicated that during the 6-day storage, NaCl at concentrations of 17, 42.5, and 85 mmol/L delayed the decrease of total anthocyanins and DPPH e…	[Zhang, Zhifang; Tang, Chaochao; Zheng, Hexiao; Chen, Shaoning; Yu, Meilan; Hu, Wei; Lu, Hongfei] Zhejiang Sci Tech Univ, Coll Life Sci & Med, Hangzhou 310018, Peoples R China; [Zhang, Zhifang; Tang, Chaochao; Zheng, Hexiao; Chen, Shaoning; Yu, Meilan; Hu, Wei; Lu, Hongfei] Zhejiang Prov Key Lab Plant Secondary Metab & Reg, Hangzhou, Peoples R China; [Lyu, Jiayin] Univ Hong Kong, Dept Stat & Actu…	Zhejiang Sci-Tech University; University of Hong Kong; Zhejiang A&F University; Zhejiang Normal University; Zhejiang University	Lu, HF (corresponding author), Zhejiang Sci Tech Univ, Coll Life Sci & Med, Hangzhou 310018, Peoples R China.;Lv, HL (corresponding author), Zhejiang Univ, Publ Sports & Art Dept, Hangzhou 310058, Peoples R China.	lhl2356@126.com; luhongfei0164@163.com			Zhejiang Provincial Top Key Discipline of Biology and Zhejiang Provincial Universities Key Discipline of Botany	Zhejiang Provincial Top Key Discipline of Biology and Zhejiang Provincial Universities Key Discipline of Botany	This work has been partially supported by the Zhejiang Provincial Top Key Discipline of Biology and Zhejiang Provincial Universities Key Discipline of Botany.		51	3	3	1	16	WILEY	HOBOKEN	111 RIVER ST, HOBOKEN 07030-5774, NJ USA	0145-8892	1745-4549		J FOOD PROCESS PRES	J. Food Process Preserv.	JAN	2021	45	1
J	Beck, AL; Martinez, S; Patel, AI; Fernandez, A				Beck, Amy L.; Martinez, Suzanna; Patel, Anisha, I; Fernandez, Alicia			Trends in sugar-sweetened beverage consumption among California children	PUBLIC HEALTH NUTRITION			English	Article						Sugar-sweetened beverages; Children; Health disparities	RISK; OBESITY; CARIES	Objective: To assess trends in consumption of soda, sweetened fruit drinks/sports drinks and any sugar-sweetened beverage (SSB) from 2013 to 2016 among all children in California aged 2-5 and 6-11 years and by racial-ethnic group. Design: Serial cross-sectional study using theCalifornia Health Interview Survey (CHIS). Setting: CHISis a telephone survey of households in California designed to asse…	[Beck, Amy L.] Univ Calif San Francisco, Dept Pediat, San Francisco, CA 94158 USA; [Martinez, Suzanna] Univ Calif San Francisco, Dept Epidemiol & Biostat, San Francisco, CA 94143 USA; [Patel, Anisha, I] Stanford Univ, Sch Med, Dept Pediat, Atherton, CA USA; [Fernandez, Alicia] Univ Calif San Francisco, Dept Med, San Francisco, CA 94143 USA	University of California System; University of California San Francisco; University of California System; University of California San Francisco; Stanford University; University of California System; University of California San Francisco	Beck, AL (corresponding author), Univ Calif San Francisco, Dept Pediat, San Francisco, CA 94158 USA.	Amy.Beck@ucsf.edu		Martinez, Suzanna/0000-0001-7864-1391; Patel, Anisha/0000-0001-9198-7936	Eunice Kennedy Shriver National Institute of Child Health and Human Development [1K23HD080876-01A1]; National Heart Lung and Blood Institute [1K01HL129087-01A1]	Eunice Kennedy Shriver National Institute of Child Health and Human Development(United States Department of Health & Human ServicesNational Institutes of Health (NIH) - USANIH Eunice Kennedy Shriver National Institute of Child Health & Human Development (NICHD)); National Heart Lung and Blood Institute(United States Department of Health & Human ServicesNational Institutes of Health (NIH) - USANIH…	This study was supported by the Eunice Kennedy Shriver National Institute of Child Health and Human Development (1K23HD080876-01A1) and the National Heart Lung and Blood Institute (1K01HL129087-01A1). Neither NICHD nor NHLBI had any role in the design, analysis or writing of this paper. Conflicts of interest: None. Authorship: Dr A.L.B. came up with the research question, conducted the analysis a…		45	5	5	0	10	CAMBRIDGE UNIV PRESS	CAMBRIDGE	EDINBURGH BLDG, SHAFTESBURY RD, CB2 8RU CAMBRIDGE, ENGLAND	1368-9800	1475-2727		PUBLIC HEALTH NUTR	Public Health Nutr.	NOV	2020	23	16
J	Johnson, M; Stuart, G				Johnson, Mae; Stuart, Grant			Anaesthesia recommendations for McArdle Disease	ANASTHESIOLOGIE & INTENSIVMEDIZIN			English	Article								Disease summary: McArdle disease (GSD V) is a rare skeletal myopathy secondary to a disorder of carbohydrate metabolism. It is an autosomal recessive condition with an incidence of approximately 1 in 100,000 and is caused by the absence of muscle glycogen phosphorylase (myophosphorylase). Clinical features include exercise intolerance which consists of acute crisis of early fatigue and muscle sti…	[Johnson, Mae; Stuart, Grant] Great Ormond St Hosp Sick Children, Dept Anaesthesia, London, England	University of London; University College London; Great Ormond Street Hospital for Children NHS Foundation Trust	Johnson, M (corresponding author), Great Ormond St Hosp Sick Children, Dept Anaesthesia, London, England.	Mae.Johnson@gosh.nhs.uk							14	0	0	1	1	AKTIV DRUCK & VERLAG GMBH	EBELSBACH	AN DER LOHWIESE 36, EBELSBACH, 97500, GERMANY	0170-5334	1439-0256		ANASTH INTENSIVMED	Anasthesiol. Intensivmed.	NOV	2020	61
J	Johnson, M; Stuart, G				Johnson, Mae; Stuart, Grant			McArdle Disease	ANASTHESIOLOGIE & INTENSIVMEDIZIN			English	Article								McArdle disease (GSD V) is a rare skeletal myopathy secondary to a disorder of carbohydrate metabolism. It is an autosomal recessive condition with an incidence of approximately 1 in 100,000 and is caused by the absence of muscle glycogen phosphorylase (myophosphorylase). Clinical features include exercise intolerance which consists of acute crisis of early fatigue and muscle stiffness and contra…	[Johnson, Mae; Stuart, Grant] Great Ormond St Hosp Sick Children, Dept Anaesthesia, London, England	University of London; University College London; Great Ormond Street Hospital for Children NHS Foundation Trust	Johnson, M (corresponding author), Great Ormond St Hosp Sick Children, Dept Anaesthesia, London, England.	Mae.Johnson@gosh.nhs.uk							15	0	0	0	0	AKTIV DRUCK & VERLAG GMBH	EBELSBACH	AN DER LOHWIESE 36, EBELSBACH, 97500, GERMANY	0170-5334	1439-0256		ANASTH INTENSIVMED	Anasthesiol. Intensivmed.	NOV	2020	61
J	Merkel, PE; Ditto, EK; Robien, K; Sylvetsky, AC				Merkel, Patrick E.; Ditto, Emma K.; Robien, Kim; Sylvetsky, Allison C.			Perspective: Chaos in a Bottle-A Critical Evaluation of Beverage Categorization in Nutrition Research	ADVANCES IN NUTRITION			English	Article						sugar-sweetened beverages; diet beverages; milk; fruit juice; childhood obesity	SUGAR-SWEETENED BEVERAGES; BODY-MASS INDEX; WEIGHT-GAIN; PHYSICAL-ACTIVITY; CHILDHOOD OBESITY; SPORTS DRINKS; ENERGY DRINKS; CHILDREN; CONSUMPTION; ADOLESCENTS	Beverage consumption is an important contributor to total daily calorie intake among children and adolescents. While associations between excess calories from beverages and development of obesity are well established, a standardized approach for beverages catogotization does not exist. As a result, there is marked heterogeneity in assessment and categorization of beverage intake across studies. T…	[Merkel, Patrick E.; Ditto, Emma K.; Robien, Kim; Sylvetsky, Allison C.] George Washington Univ, Dept Exercise & Nutr Sci, Milken Inst Sch Publ Hlth, Washington, DC 20037 USA; [Robien, Kim; Sylvetsky, Allison C.] George Washington Univ, Sumner M Redstone Global Ctr Prevent & Wellness, Milken Inst Sch Publ Hlth, Washington, DC USA	George Washington University; George Washington University	Sylvetsky, AC (corresponding author), George Washington Univ, Dept Exercise & Nutr Sci, Milken Inst Sch Publ Hlth, Washington, DC 20037 USA.	asylvets@gwu.edu	Merkel, Patrick/GZK-6921-2022; Robien, Kim/U-4451-2019	Merkel, Patrick/0000-0001-6572-7006; Robien, Kim/0000-0002-2120-2280					59	3	3	5	14	OXFORD UNIV PRESS	OXFORD	GREAT CLARENDON ST, OXFORD OX2 6DP, ENGLAND	2161-8313	2156-5376		ADV NUTR	Adv. Nutr.	NOV	2020	11	6
J	Munoz, A; Lopez-Samanes, A; Dominguez, R; Moreno-Perez, V; Sanchez-Oliver, AJ; Del Coso, J				Munoz, Alejandro; Lopez-Samanes, Alvaro; Dominguez, Raul; Moreno-Perez, Victor; Jesus Sanchez-Oliver, Antonio; Del Coso, Juan			Use of Sports Supplements in Competitive Handball Players: Sex and Competitive Level Differences	NUTRIENTS			English	Article						nutrition; team sports; intermittent sports; ergogenic aids; elite athlete	NUTRITIONAL SUPPLEMENTS; CREATINE SUPPLEMENTATION; ERGOGENIC AIDS; ELITE; PERFORMANCE; KNOWLEDGE; RECOVERY; FOOTBALL; DEMANDS; TENNIS	Sports supplements are commonly used by elite athletes with the main goal of enhancing sport performance. Supplements use might be substantially different depending on the sport discipline, sex, and competitive level. To date, data about prevalence and the most-commonly used supplements in handball are scarce. Thus, the aim of this investigation was to determine the patterns of supplements use by…	[Munoz, Alejandro] Univ Francisco de Vitoria, Fac Hlth Sci, Exercise & Sport Sci, Exercise Physiol Grp, Madrid 28223, Spain; [Munoz, Alejandro] Univ Politecn Madrid UPM, Fac Phys Act & Sports Sci INEF, Madrid 28040, Spain; [Lopez-Samanes, Alvaro] Univ Francisco de Vitoria, Fac Hlth Sci, Sch Physiotherapy, Exercise Physiol Grp, Madrid 28223, Spain; [Dominguez, Raul] Univ Lavras, Studies Res Grp Ne…	Universidad Francisco de Vitoria; Universidad Politecnica de Madrid; Universidad Francisco de Vitoria; University of Sevilla; University of Sevilla; Universidad Miguel Hernandez de Elche; University of Sevilla; Universidad Rey Juan Carlos	Lopez-Samanes, A (corresponding author), Univ Francisco de Vitoria, Fac Hlth Sci, Sch Physiotherapy, Exercise Physiol Grp, Madrid 28223, Spain.	alejandro.munoz@ufv.es; alvaro.lopez@ufv.es; raul_dominguez_herrera@hotmail.com; vmoreno@goumh.umh.es; sanchezoliver@us.es; juan.delcoso@urjc.es	PEREZ, VICTOR/ADL-7089-2022; Sanchez-Oliver, Antonio J/AAD-6640-2019; Domínguez, Raúl/AAX-1068-2021	Sanchez-Oliver, Antonio J/0000-0001-9022-6043; Dominguez, Raul/0000-0002-6891-391X; Del Coso, Juan/0000-0002-5785-984X; Lopez Samanes, Alvaro/0000-0003-0721-0150; Munoz, Alejandro/0000-0001-7679-4116	Banco Santander [UFV-2020/43]; Universidad Francisco de Vitoria	Banco Santander; Universidad Francisco de Vitoria	This study was partially funded by Universidad Francisco de Vitoria and Banco Santander via grants (UFV-2020/43).		50	10	10	5	18	MDPI	BASEL	ST ALBAN-ANLAGE 66, CH-4052 BASEL, SWITZERLAND		2072-6643		NUTRIENTS	Nutrients	NOV	2020	12	11
J	Sadowska, A; Swiderski, F; Laskowski, W				Sadowska, Anna; Swiderski, Franciszek; Laskowski, Waclaw			Osmolality of Components and Their Application in the Design of Functional Recovery Drinks	APPLIED SCIENCES-BASEL			English	Article						osmolality; fruit powders; recovery drinks	INTESTINAL WATER-ABSORPTION; SPORTS DRINKS; OXIDATION; ENERGY; HYPONATREMIA; REHYDRATION; EXERCISE; CHILDREN	Measuring the osmolality of electrolytes, carbohydrates, and other components that contain them, can be very helpful in the design of functional recovery drinks. This study aimed to develop functional recovery drinks based on natural fruit components with the addition of electrolytes and carbohydrates to improve water and electrolyte balance and provide energy after intense physical exertion, as …	[Sadowska, Anna; Swiderski, Franciszek] Warsaw Univ Life Sci, Inst Human Nutr Sci, Dept Funct & Organ Food, Nowoursynowska Str 159c, PL-02776 Warsaw, Poland; [Laskowski, Waclaw] Warsaw Univ Life Sci, Inst Human Nutr Sci, Dept Food Market & Consumer Res, Nowoursynowska Str 159c, PL-02776 Warsaw, Poland	Warsaw University of Life Sciences; Warsaw University of Life Sciences	Sadowska, A (corresponding author), Warsaw Univ Life Sci, Inst Human Nutr Sci, Dept Funct & Organ Food, Nowoursynowska Str 159c, PL-02776 Warsaw, Poland.	anna_sadowska@sggw.edu.pl; franciszek_swiderski@sggw.edu.pl; waclaw_laskowski@sggw.edu		Swiderski, Franciszek/0000-0002-2826-7693					32	3	3	0	4	MDPI	BASEL	ST ALBAN-ANLAGE 66, CH-4052 BASEL, SWITZERLAND		2076-3417		APPL SCI-BASEL	Appl. Sci.-Basel	NOV	2020	10	21
J	Stoltzfus, KB; Naylor, D; Cattermole, T; Ankeney, A; Mount, R; Chang, R; Gibson, CA				Stoltzfus, Ky B.; Naylor, David; Cattermole, Tessa; Ankeney, Arthur; Mount, Rebecca; Chang, Rong; Gibson, Cheryl A.			Blood Pressure Changes While Hiking at Moderate Altitudes: A Prospective Cohort Study	INTERNATIONAL JOURNAL OF ENVIRONMENTAL RESEARCH AND PUBLIC HEALTH			English	Article						hypertension; hiking; recreation; altitude; cardiovascular; mountaineering	CARDIOVASCULAR-DISEASES	Recreational hiking in the mountains is a common activity, whether for a single day or for several days in a row. We sought to measure blood pressure (BP) response during a 10-day trek at moderate-altitude elevation (6500-13,000 feet) and observe for uncontrolled hypertension and/or adverse cardiovascular outcomes. A total of 1279 adult participants completed an observational study of resting BP …	[Stoltzfus, Ky B.; Naylor, David; Mount, Rebecca; Gibson, Cheryl A.] Univ Kansas, Med Ctr, Dept Internal Med, Kansas City, KS 66160 USA; [Cattermole, Tessa] Univ Vermont, Dept Surg, Med Ctr, Burlington, VT 05401 USA; [Ankeney, Arthur] Univ South Carolina, Dept Emergency Med, Prisma Hlth Richland, Columbia, SC 29203 USA; [Chang, Rong] Northeastern Univ, Khoury Coll Comp Sci, Boston, MA 02115 USA	University of Kansas; University of Kansas Medical Center; University of Vermont; University of Vermont Medical Center; University of South Carolina System; University of South Carolina Columbia; Northeastern University	Stoltzfus, KB (corresponding author), Univ Kansas, Med Ctr, Dept Internal Med, Kansas City, KS 66160 USA.	kstoltzfus@kumc.edu; dnaylor@kumc.edu; tessa.cattermole@gmail.com; a.ankeney@gmail.com; rmount2@kumc.edu; changrongnj@gmail.com; cgibson@kumc.edu		Chang, Rong/0000-0002-6502-3081					12	3	3	0	3	MDPI	BASEL	ST ALBAN-ANLAGE 66, CH-4052 BASEL, SWITZERLAND		1660-4601		INT J ENV RES PUB HE	Int. J. Environ. Res. Public Health	NOV	2020	17	21
J	Ilesanmi-Oyelere, BL; Coad, J; Roy, NC; Kruger, MC				Ilesanmi-Oyelere, Bolaji L.; Coad, Jane; Roy, Nicole C.; Kruger, Marlena C.			Dietary Patterns, Body Composition, and Bone Health in New Zealand Postmenopausal Women	FRONTIERS IN NUTRITION			English	Article						foods; dietary pattern; bone health; body composition; postmenopausal women; New Zealand	MINERAL DENSITY; ASSOCIATION; METABOLISM; FRUIT; INTERVENTION; WEIGHT; MASS; FAT	Nutrition affects bone health status. However, analysis of the dietary patterns gives insights into which particular combination of foods may influence nutritional status and bone health. The aim of this study was to explore the associations between dietary patterns, bone mineral density (BMD) and T-scores, and body composition in New Zealand postmenopausal women. This cross-sectional study exami…	[Ilesanmi-Oyelere, Bolaji L.; Kruger, Marlena C.] Massey Univ, Coll Hlth, Sch Hlth Sci, Palmerston North, New Zealand; [Ilesanmi-Oyelere, Bolaji L.; Roy, Nicole C.; Kruger, Marlena C.] Massey Univ, Riddet Inst, Palmerston North, New Zealand; [Coad, Jane] Massey Univ, Coll Sci, Sch Food & Adv Technol, Palmerston North, New Zealand; [Roy, Nicole C.] High Value Nutr Natl Sci Challenge, Auckland, New…	Massey University; Massey University; Massey University; University of Auckland	Ilesanmi-Oyelere, BL (corresponding author), Massey Univ, Coll Hlth, Sch Hlth Sci, Palmerston North, New Zealand.;Ilesanmi-Oyelere, BL (corresponding author), Massey Univ, Riddet Inst, Palmerston North, New Zealand.	b.ilesanmi-oyelere@massey.ac.nz	Ilesanmi-Oyelere, Bolaji Lilian/AAJ-2760-2020	Ilesanmi-Oyelere, Bolaji Lilian/0000-0003-2274-4206	New Zealand Tertiary Education Commission via the Riddet Centre of Research Excellence; Allen Foundation, USA	New Zealand Tertiary Education Commission via the Riddet Centre of Research Excellence; Allen Foundation, USA	The New Zealand Tertiary Education Commission via the Riddet Centre of Research Excellence provided the scholarship for the corresponding author and the Allen Foundation, USA provided the funding for the research.		29	3	3	1	5	FRONTIERS MEDIA SA	LAUSANNE	AVENUE DU TRIBUNAL FEDERAL 34, LAUSANNE, CH-1015, SWITZERLAND	2296-861X			FRONT NUTR	Front. Nutr.	OCT 22	2020	7
J	Munoz, VC; Rovira, MU; Ibanez, VV; Dominguez, JMM; Blanco, GR; Rovira, MU; Toran, P				Cruz Munoz, Vanessa; Urquizu Rovira, Marta; Valls Ibanez, Victoria; Manresa Dominguez, Josep Maria; Ruiz Blanco, Gerard; Urquizu Rovira, Monserrat; Toran, Pere			Consumption of soft, sports, and energy drinks in adolescents. The BEENIS study	ANALES DE PEDIATRIA			Spanish	Article						Adolescents; Drinks; Heatthy behaviour; Energy drinks; Carbonated drinks; Cross-sectional studies	SUGAR-SWEETENED BEVERAGES; CHILDREN	Introduction: The wide range of non-alcoholic drinks are currently grouped as soft (carbonated), sports, and energy drinks, and all of them have a high sugar content, along with their known risk of obesity. Their consumption is increasing and in inadvisable circumstances, as well as an elevated health risk. The real consumption of sports and energy drinks is not well known. Objective: To determin…	[Cruz Munoz, Vanessa; Urquizu Rovira, Marta; Valls Ibanez, Victoria; Manresa Dominguez, Josep Maria; Toran, Pere] Unitat Suport Recerca Metropolitana Nord IDIAPJGo, Barcelona, Spain; [Cruz Munoz, Vanessa] EAP Sabadell Nord, Barcelona, Spain; [Urquizu Rovira, Marta] EAP Serraperera, Barcelona, Spain; [Valls Ibanez, Victoria] EAP La Serra, Barcelona, Spain; [Manresa Dominguez, Josep Maria] Univ Aut…	Autonomous University of Barcelona; Hospital Universitari Vall d'Hebron	Dominguez, JMM (corresponding author), Unitat Suport Recerca Metropolitana Nord IDIAPJGo, Barcelona, Spain.;Dominguez, JMM (corresponding author), Univ Autonoma Barcelona, Dept Infermeria, Barcelona, Spain.	jmanresa@idiap.cat	Torán-Monserrat, Pere/AAY-4396-2021; Manresa Dominguez, Josep Maria/J-2626-2015	Torán-Monserrat, Pere/0000-0002-9865-7427; Ruiz Blanco, Gerard/0000-0001-7273-1804; Manresa Dominguez, Josep Maria/0000-0001-8306-5798					23	5	5	1	6	EDICIONES DOYMA S A	BARCELONA	TRAV DE GRACIA 17-21, 08021 BARCELONA, SPAIN	1695-4033	1696-4608		AN PEDIATR	An. Pediatr.	OCT	2020	93	4
J	Gao, RR; Rapin, N; Elnajmi, AM; Gordon, J; Zello, GA; Chilibeck, PD				Gao, Ruirui; Rapin, Nicole; Elnajmi, Abdulrahman M.; Gordon, Julianne; Zello, Gordon A.; Chilibeck, Philip D.			Skim milk as a recovery beverage after exercise is superior to a sports drink for reducing next-day postprandial blood glucose and increasing postprandial fat oxidation	NUTRITION RESEARCH			English	Article							GLYCEMIC-INDEX; NONFASTING TRIGLYCERIDES; DIETARY CALCIUM; DAIRY-PRODUCTS; METABOLISM; PROTEIN; CONSUMPTION; RESPONSES; MEALS; RISK	Wedetermined the effect of consuming low-glycemic index (LGI) skimmilk compared to a high-glycemic index (HGI) sports drink following evening exercise on fat oxidation and blood lipids after a subsequent high-energy breakfast. We hypothesized that postexercise skim milk consumption, compared to sports drink, would increase fat oxidation and lower harmful blood lipid and glucose concentrations aft…	[Gao, Ruirui; Rapin, Nicole; Elnajmi, Abdulrahman M.; Gordon, Julianne; Chilibeck, Philip D.] Univ Saskatchewan, Coll Kinesiol, Saskatoon, SK S7N 5B2, Canada; [Gao, Ruirui] Beijing Sport Univ, Sport Sci Coll, Beijing 100084, Peoples R China; [Zello, Gordon A.] Univ Saskatchewan, Coll Pharm & Nutr, Saskatoon, SK S7N 5E5, Canada	University of Saskatchewan; Beijing Sport University; University of Saskatchewan	Chilibeck, PD (corresponding author), Univ Saskatchewan, Coll Kinesiol, Saskatoon, SK S7N 5B2, Canada.	ruirui.gao@usask.ca; nicole.rapin@usask.ca; abe823@mail.usask.ca; julianne.rooke@usask.ca; gaz511@campus.usask.ca; phil.chilibeck@usask.ca			Dairy Farmers of Canada	Dairy Farmers of Canada	This study was funded by Dairy Farmers of Canada. The authors have no conflict of interest.		51	2	2	3	8	PERGAMON-ELSEVIER SCIENCE LTD	OXFORD	THE BOULEVARD, LANGFORD LANE, KIDLINGTON, OXFORD OX5 1GB, ENGLAND	0271-5317			NUTR RES	Nutr. Res.	OCT	2020	82
J	Goto, K; Hirose, A; Orikasa, A; Sato, E; Oiri, K; Kubota, K; Inoue, R; Nakayama, M				Goto, Keiichi; Hirose, Akihiro; Orikasa, Akitsu; Sato, Eiri; Oiri, Katsuki; Kubota, Kaori; Inoue, Runa; Nakayama, Motokazu			Evaluation of Microbial Spoilage in PET Bottled Soft Drinks by Direct Drinking	FOOD HYGIENE AND SAFETY SCIENCE			Japanese	Article						soft drink; PET bottle; spoilage; direct drinking; PET bottle with leftover	CONTAMINATION; BACTERIAL; GROWTH	In order to evaluate microbial growth in opened PET bottled soft drinks, inoculation tests were carried out using type and reference strains of various microorganisms. Microorganisms were inoculated into a 500 mL PET bottle containing 250 mL of various soft drinks followed by incubation until 1 week at 4, 25, 35 degrees C without shaking, and 35 degrees C with shaking. The microbial counts were m…	[Goto, Keiichi; Hirose, Akihiro; Orikasa, Akitsu; Sato, Eiri; Oiri, Katsuki; Kubota, Kaori] Tokai Univ, Shimizu Ku, 3-20-1 Orido, Shizuoka 4248610, Japan; [Inoue, Runa; Nakayama, Motokazu] Kyushu Sangyo Univ, Higashi Ku, 2-3-1 Matsukadai, Fukuoka 8138503, Japan	Tokai University	Goto, K (corresponding author), Tokai Univ, Shimizu Ku, 3-20-1 Orido, Shizuoka 4248610, Japan.	kgoto@tsc.u-tokai.ac.jp							8	0	0	0	3	FOOD HYGIENE & SAFETY	TOKYO	6-1 JINGU-MAE 2-CHOME SHIBUYA-KU, TOKYO, 150-0001, JAPAN	0015-6426			FOOD HYG SAFE SCI	Food Hyg. Saf. Sci.	OCT	2020	61	5
J	Pence, J; Bloomer, RJ				Pence, Jacquelyn; Bloomer, Richard J.			Impact of Nuun Electrolyte Tablets on Fluid Balance in Active Men and Women	NUTRIENTS			English	Article						hydration; electrolytes; sport drink; athletes; fluid balance	RANDOMIZED-TRIAL; HYDRATION; PERFORMANCE; EXERCISE; SPORTS	Background: Maintaining adequate hydration is important for overall health and has major implications for athletes involved in physically demanding tasks. While water is viewed as an effective means to rehydrate, and is inexpensive and readily available, electrolyte beverages appear to be more beneficial, in particular for athletes who routinely lose electrolytes through sweating. Nuun tablets co…	[Pence, Jacquelyn; Bloomer, Richard J.] Univ Memphis, Ctr Nutraceut & Dietary Supplement Res, 161 Roane Fieldhouse, Memphis, TN 38152 USA; [Pence, Jacquelyn; Bloomer, Richard J.] Univ Memphis, Coll Hlth Sci, 106 Roane Fieldhouse, Memphis, TN 38152 USA	University of Memphis; University of Memphis	Bloomer, RJ (corresponding author), Univ Memphis, Ctr Nutraceut & Dietary Supplement Res, 161 Roane Fieldhouse, Memphis, TN 38152 USA.;Bloomer, RJ (corresponding author), Univ Memphis, Coll Hlth Sci, 106 Roane Fieldhouse, Memphis, TN 38152 USA.	jpence1@memphis.edu; rbloomer@memphis.edu			Nuun Company, Inc.; University of Memphis	Nuun Company, Inc.; University of Memphis	Funding for this work was provided in part by Nuun & Company, Inc., and the University of Memphis.		22	2	2	0	4	MDPI	BASEL	ST ALBAN-ANLAGE 66, CH-4052 BASEL, SWITZERLAND		2072-6643		NUTRIENTS	Nutrients	OCT	2020	12	10
J	Basilio, M; Silva, LJG; Pereira, AMPT; Pena, A; Lino, CM				Basilio, Miguel; Silva, Liliana J. G.; Pereira, Andre M. P. T.; Pena, Angelina; Lino, Celeste M.			Artificial sweeteners in non-alcoholic beverages: Occurrence and exposure estimation of the Portuguese population	FOOD ADDITIVES AND CONTAMINANTS PART A-CHEMISTRY ANALYSIS CONTROL EXPOSURE & RISK ASSESSMENT			English	Article						Sweeteners; aspartame; acesulfame-K; saccharin; beverages; exposure estimation	SOFT DRINKS; INTENSE SWEETENERS; FOOD-ADDITIVES; DIETARY-INTAKE; ACESULFAME-K; NECTARS; SACCHARIN; ASPARTAME; RISK	Artificial sweeteners such as acesulfame-potassium (ACE-K). saccharin (SAC), and aspartame (ASP), play a vital role in the food industry. Despite apparent benefits, several studies report adverse reactions on consumers. EFSA is currently re-evaluating several individual sweeteners, including ASP, Ace-K and SAC that shall be completed by 31 December 2020. Our goal was to evaluate, by liquid chroma…	[Basilio, Miguel; Silva, Liliana J. G.; Pereira, Andre M. P. T.; Pena, Angelina; Lino, Celeste M.] Univ Coimbra, Fac Pharm, Lab Bromatol & Pharmacognosy, LAQV,REQUIMTE, P-3000548 Coimbra, Portugal	Universidade de Coimbra	Silva, LJG (corresponding author), Univ Coimbra, Fac Pharm, Lab Bromatol & Pharmacognosy, LAQV,REQUIMTE, P-3000548 Coimbra, Portugal.	ljgsilva@ff.uc.pt	; Silva, Liliana/K-6807-2013	Reis, AlessanRSS/0000-0001-8486-7469; Monteiro Pais Teixeira Pereira, Andre/0000-0002-4777-4340; Silva, Liliana/0000-0003-2372-1874	Fundacao para a Ciencia e a Tecnologia [UIDB/50006/2020]	Fundacao para a Ciencia e a Tecnologia(Portuguese Foundation for Science and TechnologyEuropean Commission)	This work was supported by the Fundacao para a Ciencia e a Tecnologia [UIDB/50006/2020].		30	3	3	2	13	TAYLOR & FRANCIS LTD	ABINGDON	2-4 PARK SQUARE, MILTON PARK, ABINGDON OR14 4RN, OXON, ENGLAND	1944-0049	1944-0057		FOOD ADDIT CONTAM A	Food Addit. Contam. Part A-Chem.	DEC 1	2020	37	12
J	Chew, SK; Maizura, M; Hazwani, AY; Tan, TC				Chew, S. K.; Maizura, M.; Hazwani, A. Y.; Tan, T. C.			The effect of formulated natural sport drink containing sugarcane juice, calamansi juice, and fructooligosaccharide (FOS) on athletic gastrointestinal tolerance	SPORT SCIENCES FOR HEALTH			English	Article						Natural sports drink; Fructooligosaccharide (FOS); Gastrointestinal tolerance; Intermittent high-intensity exercise	DIETARY FIBER; GASTROESOPHAGEAL-REFLUX; EXERCISE; IMPACT; PERFORMANCE; NUTRITION; SYMPTOMS; KINETICS; EFFICACY	The research aims to examine the effects of fructooligosaccharide (FOS) concentrations on the physicochemical properties of formulated sports drinks (FSDs) and the consumption of FSDs on the athletic gastrointestinal (GI) tolerance during intermittent high-intensity exercise. Three FSDs were developed from the diluted sugarcane juice (6.6% sugar content) with the addition of 2% calamansi juice, b…	[Chew, S. K.; Maizura, M.; Tan, T. C.] Univ Sains Malaysia, Sch Ind Technol, Food Technol Div, Gelugor 11800, Penang, Malaysia; [Hazwani, A. Y.] Univ Sains Malaysia, Adv Med & Dent Inst, Lifestyle Sci Cluster, Kepala Batas 13200, Penang, Malaysia	Universiti Sains Malaysia; Universiti Sains Malaysia	Maizura, M (corresponding author), Univ Sains Malaysia, Sch Ind Technol, Food Technol Div, Gelugor 11800, Penang, Malaysia.	chewsoonkeat@gmail.com; maizura@usm.my; hazwanihanafi@usm.my; thuanchew@usm.my	M, maizura/N-6701-2013; Tan, Thuan Chew/J-4218-2013; AHMAD YUSOF, HAZWANI/GLT-5065-2022	M, maizura/0000-0002-0605-1584; AHMAD YUSOF, HAZWANI/0000-0001-6600-8425	Kuok Foundation MSM Fellowship; Universiti Sains Malaysia [1001.PTEKIND.811338, 304. PTEKIND. 6316035]	Kuok Foundation MSM Fellowship; Universiti Sains Malaysia(Universiti Sains Malaysia)	The authors would like to thank the Kuok Foundation MSM Fellowship for the financial support for the first author and Universiti Sains Malaysia for providing the funds for this research through the Research University Grant (1001.PTEKIND.811338) and Bridging Grant (304. PTEKIND. 6316035).		44	3	3	0	3	SPRINGERNATURE	LONDON	CAMPUS, 4 CRINAN ST, LONDON, N1 9XW, ENGLAND	1824-7490	1825-1234		SPORT SCI HLTH	Sport Sci. Health	SEP	2020	16	3
J	Cheibub, AMDS; de Lyra, ESB; Alves, BJ; Donagemma, RA; Netto, ADP				de Souza Santos Cheibub, Ana Maria; Bahiense de Lyra, Eduardo Silva; Alves, Barbara Jardim; Donagemma, Raquel Andrade; Pereira Netto, Annibal Duarte			Development and validation of a multipurpose and multicomponent method for the simultaneous determination of six synthetic dyes in different foodstuffs by HPLC-UV-DAD	FOOD CHEMISTRY			English	Article						Synthetic food dyes; HPLC-DAD; Minimal sample manipulation; Artificially colored foodstuff; Food dyes; Method validation	PERFORMANCE LIQUID-CHROMATOGRAPHY; FOOD COLORANTS; SOFT DRINKS; MICROEXTRACTION; BEVERAGES; SAMPLES	A simple and low-cost multipurpose analytical method using HPLC-UV-DAD was developed and validated, following international guidelines, for the determination of six synthetic food dyes: Tartrazine, Sunset Yellow, Amaranth, Allura Red, Indigotine, and Brilliant Blue. The method required a simple sample preparation step that consisted of dissolution or dilution of the samples in water, followed by …	[de Souza Santos Cheibub, Ana Maria; Bahiense de Lyra, Eduardo Silva; Alves, Barbara Jardim; Donagemma, Raquel Andrade; Pereira Netto, Annibal Duarte] Fluminense Fed Univ UFF, Fundamental & Appl Analyt Chem Lab LAQAFA, Dept Analyt Chem, Chem Inst, Outeiro Sao Joao Batista S-N, BR-24020141 Niteroi, RJ, Brazil; [de Souza Santos Cheibub, Ana Maria; Pereira Netto, Annibal Duarte] Fluminense Fed Univ,…	Universidade Federal Fluminense; Universidade Federal Fluminense	Netto, ADP (corresponding author), Fluminense Fed Univ UFF, Dept Analyt Chem, Inst Chem, Outeiro Sao Joao Batista S-N, BR-24020141 Niteroi, RJ, Brazil.	annibal@vm.uff.br	Netto, Annibal Duarte Pereira/C-5171-2013	Netto, Annibal Duarte Pereira/0000-0001-5232-2907	CAPES, Brazil; CNPq, Brazil; CNPq [420351/2016-7, 312288/2017-4]	CAPES, Brazil(Coordenacao de Aperfeicoamento de Pessoal de Nivel Superior (CAPES)); CNPq, Brazil(Conselho Nacional de Desenvolvimento Cientifico e Tecnologico (CNPQ)); CNPq(Conselho Nacional de Desenvolvimento Cientifico e Tecnologico (CNPQ))	We are grateful for financial support from CAPES, Brazil and CNPq, Brazil. ADPN thanks CNPq for individual research grants (Processes 420351/2016-7 and 312288/2017-4).		34	8	8	3	68	ELSEVIER SCI LTD	OXFORD	THE BOULEVARD, LANGFORD LANE, KIDLINGTON, OXFORD OX5 1GB, OXON, ENGLAND	0308-8146	1873-7072		FOOD CHEM	Food Chem.	SEP 1	2020	323
J	Bendaali, Y; Vaquero, C; Gonzalez, C; Morata, A				Bendaali, Yasmina; Vaquero, Cristian; Gonzalez, Carmen; Morata, Antonio			Contribution of Grape Juice to Develop New Isotonic Drinks With Antioxidant Capacity and Interesting Sensory Properties	FRONTIERS IN NUTRITION			English	Review						grape juice; sport; minerals; carbohydrates; polyphenols; isotonic	PHENOLIC-COMPOUNDS; SPORTS DRINKS; FUNCTIONAL-PROPERTIES; BLOOD-PRESSURE; POLYPHENOL; PERFORMANCE; BEVERAGES; RECOVERY; EXERCISE; ADULTS	Nowadays, the sector of isotonic beverages has developed its market based on fruit juices that provide a sports drink with antioxidant and biological activities in addition to their principal role of rehydration and replacement of minerals and carbohydrates during physical exercise. Consumption of grape juice is increasing worldwide because of its sensory characteristics and nutritional value. It…	[Bendaali, Yasmina; Vaquero, Cristian; Gonzalez, Carmen; Morata, Antonio] Univ Politecn Madrid, Escuela Tecn Super Ingn Agron Alimentaria & Biosis, Dept Chem & Food Technol, Madrid, Spain	Universidad Politecnica de Madrid	Morata, A (corresponding author), Univ Politecn Madrid, Escuela Tecn Super Ingn Agron Alimentaria & Biosis, Dept Chem & Food Technol, Madrid, Spain.	antonio.morata@upm.es		Vaquero, Cristian/0000-0002-3195-9367; BENDAALI, YASMINA/0000-0002-7355-2872					86	0	0	11	14	FRONTIERS MEDIA SA	LAUSANNE	AVENUE DU TRIBUNAL FEDERAL 34, LAUSANNE, CH-1015, SWITZERLAND	2296-861X			FRONT NUTR	Front. Nutr.	JUN 7	2022	9
J	Mears, SA; Boxer, B; Sheldon, D; Wardley, H; Tarnowski, CA; James, LJ; Hulston, CJ				Mears, Stephen A.; Boxer, Benjamin; Sheldon, David; Wardley, Hannah; Tarnowski, Caroline A.; James, Lewis J.; Hulston, Carl J.			Sports Drink Intake Pattern Affects Exogenous Carbohydrate Oxidation during Running	MEDICINE AND SCIENCE IN SPORTS AND EXERCISE			English	Article						METABOLISM; SUBMAXIMAL; EXERCISE; FLUID	PROLONGED EXERCISE; COMBINED INGESTION; GLUCOSE POLYMER; FRUCTOSE; PERFORMANCE; ABSORPTION; PHYSIOLOGY; TRIATHLON; INTENSITY; REST	Purpose This study aimed to determine whether the pattern of carbohydrate sports drink ingestion during prolonged submaximal running affects exogenous carbohydrate oxidation rates and gastrointestinal (GI) comfort. Methods Twelve well-trained male runners (27 +/- 7 yr; 67.9 +/- 6.7 kg; VO2peak, 68 +/- 7 mL center dot kg(-1)center dot min(-1)) completed two exercise trials of 100 min steady-state …	[Mears, Stephen A.; Boxer, Benjamin; Sheldon, David; Wardley, Hannah; Tarnowski, Caroline A.; James, Lewis J.; Hulston, Carl J.] Loughborough Univ, Sch Sport Exercise & Hlth Sci, Loughborough LE11 3TU, Leics, England	Loughborough University	Mears, SA (corresponding author), Loughborough Univ, Sch Sport Exercise & Hlth Sci, Loughborough LE11 3TU, Leics, England.	s.a.mears@lboro.ac.uk		Tarnowski, Caroline/0000-0001-6421-4372; Mears, Stephen/0000-0003-3941-9426	PepsiCo Inc.; Volac International	PepsiCo Inc.; Volac International	No external funding was obtained for the current study. The results of the present study do not constitute endorsement by the American College of Sports Medicine. The results of the study are presented clearly, honestly, and without fabrication, falsification, or inappro-priate data manipulation. L. J. J. has previously received funding from PepsiCo Inc. and Volac International, performed consult…		40	4	4	0	2	LIPPINCOTT WILLIAMS & WILKINS	PHILADELPHIA	TWO COMMERCE SQ, 2001 MARKET ST, PHILADELPHIA, PA 19103 USA	0195-9131	1530-0315		MED SCI SPORT EXER	Med. Sci. Sports Exerc.	SEP	2020	52	9
J	Michael, SL; Lowry, R; Merlo, C; Cooper, AC; Hyde, ET; McKeon, R				Michael, Shannon L.; Lowry, Richard; Merlo, Caitlin; Cooper, Adina C.; Hyde, Eric T.; McKeon, Richard			Physical activity, sedentary, and dietary behaviors associated with indicators of mental health and suicide risk	PREVENTIVE MEDICINE REPORTS			English	Article						Mental health; Suicide; Physical activity behaviors; Dietary behaviors; Sedentary behaviors	ADOLESCENTS; DEPRESSION; CHILDREN; YOUTH; SURVEILLANCE; SPORT; PARTICIPATION; IDEATION; DRINKS; SLEEP	We used data from the 2017 national Youth Risk Behavior Survey to examine associations between physical activity, sedentary, and healthy dietary behaviors and indicators of mental health, suicidal thoughts, and suicidal attempts among a representative sample of US high school students. Sex-stratified logistic regression was used to separately model each mental health-related outcome on the health…	[Michael, Shannon L.; Merlo, Caitlin; Cooper, Adina C.] Ctr Dis Control & Prevent, Res Applicat & Evaluat Team, Div Populat Hlth, Natl Ctr Chron Dis Prevent & Hlth Promot, 4770 Buford Highway NE,Mailstop S107-6, Atlanta, GA 30329 USA; [Lowry, Richard] Ctr Dis Control & Prevent, Div Adolescent & Sch Hlth, Natl Ctr HIV AIDS Viral Hepatitis STD & TB Preven, 1600 Clifton Rd NE,Mailstop E-75, Atlanta,…	Centers for Disease Control & Prevention - USA; Centers for Disease Control & Prevention - USA; Centers for Disease Control & Prevention - USA	Michael, SL (corresponding author), Ctr Dis Control & Prevent, Res Applicat & Evaluat Team, Div Populat Hlth, Natl Ctr Chron Dis Prevent & Hlth Promot, 4770 Buford Highway NE,Mailstop S107-6, Atlanta, GA 30329 USA.	sot2@cdc.gov; rxl1@cdc.gov; ihb7@cdc.gov; kvr8@cdc.gov; mme7@cdc.gov; Richard.McKeon@samhsa.hhs.gov							57	14	14	4	16	ELSEVIER	AMSTERDAM	RADARWEG 29, 1043 NX AMSTERDAM, NETHERLANDS		2211-3355		PREV MED REP	Prev. Med. Rep.	SEP	2020	19
J	Sun, FH; Cooper, SB; Tse, FCF				Sun, Feng-Hua; Cooper, Simon B.; Tse, Frank Chak-Fung			Effects of different solutions consumed during exercise on cognitive function of male college soccer players	JOURNAL OF EXERCISE SCIENCE & FITNESS			English	Article						Loughborough intermittent shuttle test; Carbohydrate; Protein; Dehydration; Performance; Sports drink	CARBOHYDRATE; PERFORMANCE; INGESTION; INTERMITTENT; ENDURANCE; PROTEIN; MEMORY; TIME; FATIGUE; BALANCE	Background/Objectives: The present study aimed to investigate the effects of three solutions, i.e. carbohydrate-electrolyte-solution (CES), carbohydrate-electrolyte-protein-solution (CEPS), and placebo (PLA), on cognitive function of college soccer players. Methods: Sixteen male college soccer players completed three main trials in a randomized cross-over study design. In each main trial, partici…	[Sun, Feng-Hua; Tse, Frank Chak-Fung] Educ Univ Hong Kong, Dept Hlth & Phys Educ, Hong Kong, Peoples R China; [Cooper, Simon B.] Nottingham Trent Univ, Sport Hlth & Performance Enhancement SHAPE Res Ct, Sch Sci & Technol, Dept Sport Sci, Nottingham, England	Education University of Hong Kong (EdUHK); Nottingham Trent University	Sun, FH (corresponding author), Educ Univ Hong Kong, Dept Hlth & Phys Educ, Tai Po, Rm D4-2F-25, Hong Kong, Peoples R China.	fhsun@eduhk.hk	SUN, Fenghua/N-4299-2014	SUN, Fenghua/0000-0001-5251-4087	Education University of Hong Kong [RG 33/2017-2018R]	Education University of Hong Kong	The authors would like to thank all the participants for their hard work in this research. This study was partly supported by Internal Research Grant (RG 33/2017-2018R), The Education University of Hong Kong. No conflict of interests should be disclosed here.		33	6	6	0	13	ELSEVIER SINGAPORE PTE LTD	SINGAPORE	3 KILLINEY ROAD 08-01, WINSLAND HOUSE 1, SINGAPORE, 239519, SINGAPORE	1728-869X			J EXERC SCI FIT	J. Exerc. Sci. Fit.	SEP	2020	18	3
J	Vaidya, N; Kumar, P; Pathak, K; Punia, SK; Choudhary, A; Patnana, AK				Vaidya, Naman; Kumar, Pravin; Pathak, Karishma; Punia, Sandhya K.; Choudhary, Ashish; Patnana, Arun K.			Comparative evaluation of the influence of different sports/energy drinks and alcoholic beverages on the surface roughness of three different flowable esthetic restorative materials: An in vitro Analysis	JOURNAL OF INTERNATIONAL SOCIETY OF PREVENTIVE AND COMMUNITY DENTISTRY			English	Article						Flowable compomer; flowable composite; flowable giomer; profilometry; sports drinks; surface roughness	COLOR; SOLUBILITY; IMMERSION; SORPTION	Objective: This study aimed to evaluate the surface roughness of three flowable esthetic restorative materials after exposure to sports/energy drinks and alcoholic beverages. Materials and Methods: A total of 210 specimens of dimension (2cm diameter and 2 mm thickness) with giomer, compomer, and composite (70 samples with each esthetic material) were made with the help of plastic rings. The prepa…	[Vaidya, Naman; Punia, Sandhya K.] Darshan Dent Coll & Hosp, Dept Conservat Dent & Endodont, Udaipur, Rajasthan, India; [Kumar, Pravin; Choudhary, Ashish; Patnana, Arun K.] All India Inst Med Sci, Dept Dent, Jodhpur, Rajasthan, India; [Pathak, Karishma] Pacific Inst Dent Coll & Res Ctr, Dept Conservat Dent & Endodont, Udaipur, Rajasthan, India	All India Institute of Medical Sciences (AIIMS) Jodhpur	Patnana, AK (corresponding author), All India Inst Med Sci AIIMS, Dept Dent, Jodhpur 342005, Rajasthan, India.	arun0550@gmail.com							21	0	0	0	3	WOLTERS KLUWER MEDKNOW PUBLICATIONS	MUMBAI	WOLTERS KLUWER INDIA PVT LTD , A-202, 2ND FLR, QUBE, C T S NO 1498A-2 VILLAGE MAROL, ANDHERI EAST, MUMBAI, 400059, INDIA	2231-0762	2250-1002		J INT SOC PREV COMMU	J. Int. Soc. Prev. Community Dent.	SEP-OCT	2020	10	5
J	Yang, ZY; Xia, SY				Yang, Zongyou; Xia, Siyong			The Effect of Exercise Fluid Supplement on Human Metabolism after Load Exercise	JOURNAL OF COASTAL RESEARCH			English	Article						Exercise rehydration; load exercise; human metabolism; ion concentration		Objective: In the process of load exercise training, with the discharge of sweat, the loss of water and electrolyte will destroy the balance of water and salt metabolism, and the athletic ability of athletes will also decline in varying degrees. Therefore, this paper studies the effect of exercise fluid supplementation on human metabolism after load exercise. The average value of the ionic concen…	[Yang, Zongyou] Southwest Univ, Sch Phys Educ, Chongqing 400700, Peoples R China; [Yang, Zongyou; Xia, Siyong] Chongqing Jiaotong Univ, Dept Phys Educ, Chongqing 400074, Peoples R China	Southwest University - China; Chongqing Jiaotong University	Yang, ZY (corresponding author), Southwest Univ, Sch Phys Educ, Chongqing 400700, Peoples R China.;Yang, ZY (corresponding author), Chongqing Jiaotong Univ, Dept Phys Educ, Chongqing 400074, Peoples R China.	yangzy888999@163.com			Chongqing Education Science Planning Key Project [2019-GX-025]; Chongqing Education Science Planning General Project [2019-GX-324]	Chongqing Education Science Planning Key Project; Chongqing Education Science Planning General Project	The study was funded by Chongqing Education Science Planning Key Project (number: 2015-GX-021), Chongqing Education Science Planning Key Project (number: 2018-GX-045), Chongqing Education Science Planning Key Project (number: 2019-GX-025), Chongqing Education Science Planning General Project (number: 2019-GX-324).		13	1	1	3	16	COASTAL EDUCATION & RESEARCH FOUNDATION	COCONUT CREEK	5130 NW 54TH STREET, COCONUT CREEK, FL 33073 USA	0749-0208	1551-5036		J COASTAL RES	J. Coast. Res.	FAL	2020
J	Merlo, CL; Jones, SE; Michael, SL; Chen, TJ; Sliwa, SA; Lee, SH; Brener, ND; Lee, SM; Park, S				Merlo, Caitlin L.; Jones, Sherry Everett; Michael, Shannon L.; Chen, Tiffany J.; Sliwa, Sarah A.; Lee, Seung Hee; Brener, Nancy D.; Lee, Sarah M.; Park, Sohyun			Dietary and Physical Activity Behaviors Among High School Students - Youth Risk Behavior Survey, United States, 2019	MMWR-MORBIDITY AND MORTALITY WEEKLY REPORT			English	Article							BEVERAGE; HEALTH	Establishing healthy dietary and physical activity patterns among youths is an important public health strategy for improving health and preventing chronic diseases; however, few adolescents meet U.S. government recommendations for dietary or physical activity behaviors, and disparities by sex and race/ethnicity exist. CDC analyzed data from the 2019 Youth Risk Behavior Survey to update estimates…	[Merlo, Caitlin L.; Michael, Shannon L.; Sliwa, Sarah A.; Lee, Sarah M.] CDC, Div Populat Hlth, Natl Ctr Chron Dis Prevent & Hlth Promot, Atlanta, GA 30333 USA; [Jones, Sherry Everett; Brener, Nancy D.] CDC, Div Adolescent & Sch Hlth, Natl Ctr HIV AIDS Viral Hepatitis STD & TB Preven, Atlanta, GA 30333 USA; [Chen, Tiffany J.; Lee, Seung Hee; Park, Sohyun] CDC, Div Nutr Phys Act & Obes, Natl Ctr C…	Centers for Disease Control & Prevention - USA; Centers for Disease Control & Prevention - USA; Centers for Disease Control & Prevention - USA	Merlo, CL (corresponding author), CDC, Div Populat Hlth, Natl Ctr Chron Dis Prevent & Hlth Promot, Atlanta, GA 30333 USA.	ihb7@cdc.gov		Chen, Tiffany/0000-0002-2326-0986; Sliwa, Sarah/0000-0002-7746-7181					22	32	32	0	0	CENTERS DISEASE CONTROL & PREVENTION	ATLANTA	1600 CLIFTON RD, ATLANTA, GA 30333 USA	0149-2195	1545-861X		MMWR-MORBID MORTAL W	MMWR-Morb. Mortal. Wkly. Rep.	AUG 21	2020	69	1
J	Shiratori, Y; Ikeya, T; Nakamura, K; Fukuda, K				Shiratori, Yasutoshi; Ikeya, Takashi; Nakamura, Kenji; Fukuda, Katsuyuki			Feasibility and Safely of Oral Rehydration Therapy before Upper Gastrointestinal Endoscopic Submucosal Dissection	GASTROENTEROLOGY RESEARCH AND PRACTICE			English	Article							PREOPERATIVE FLUID; BOWEL PREPARATION	Background/Aims. Preoperative oral rehydration therapy (PORT), often used before surgery, is rarely performed before endoscopy. Only a few reports of PORT before upper gastrointestinal endoscopy are available. This study is aimed at evaluating the safety and feasibility of PORT before upper gastrointestinal endoscopic submucosal dissection (ESD).Methods. We used alginade water (125 mL, Nestle Co.…	[Shiratori, Yasutoshi; Ikeya, Takashi; Fukuda, Katsuyuki] St Lukes Int Hosp, Dept Gastroenterol, Tokyo 1048560, Japan; [Nakamura, Kenji] Tokyo Dent Univ, Dept Gastroenterol, Ichikawa Gen Hosp, Chiba 2728513, Japan	St. Luke's International Hospital; Tokyo Dental College	Shiratori, Y (corresponding author), St Lukes Int Hosp, Dept Gastroenterol, Tokyo 1048560, Japan.	shiraya@luke.ac.jp	Shiratori, Yasutoshi/ABF-8341-2020	Shiratori, Yasutoshi/0000-0002-7784-6210; Nakamura, Kenji/0000-0002-6411-4475					15	0	0	0	0	HINDAWI LTD	LONDON	ADAM HOUSE, 3RD FLR, 1 FITZROY SQ, LONDON, W1T 5HF, ENGLAND	1687-6121	1687-630X		GASTROENT RES PRACT	Gastroenterol. Res. Pract.	AUG 6	2020	2020
J	Hulton, AT; Vitzel, K; Doran, DA; MacLaren, DPM				Hulton, Andrew T.; Vitzel, Kaio; Doran, Dominic A.; MacLaren, Don P. M.			Addition of Caffeine to a Carbohydrate Feeding Strategy Prior to Intermittent Exercise	INTERNATIONAL JOURNAL OF SPORTS MEDICINE			English	Article						caffeine; carbohydrate; intermittent exercise	HIGH-INTENSITY; GLYCEMIC-INDEX; SPORTS DRINK; PERFORMANCE; INGESTION; METABOLISM; MUSCLE; INCREASES; ENDURANCE; MEALS	The ergogenic effect of caffeine is well established, although no investigations providing a high carbohydrate feeding strategy (pre-exercise meal=2 g/kg BM) co-ingested with caffeine exist for soccer. This investigation examines the effect of caffeine in addition to a pre-exercise carbohydrate meal and drink mid-way through a soccer simulation. Eight recreational soccer players completed an 85-m…	[Hulton, Andrew T.] Univ Surrey, Dept Nutr Sci, Daphne Jackson Rd, Guildford GU2 7WG, Surrey, England; [Vitzel, Kaio] Massey Univ, Sch Heath Sci, Palmerston North, New Zealand; [Doran, Dominic A.; MacLaren, Don P. M.] Liverpool John Moores Univ, Res Inst Sport & Exercise Sci, Liverpool, Merseyside, England	University of Surrey; Massey University; Liverpool John Moores University	Hulton, AT (corresponding author), Univ Surrey, Dept Nutr Sci, Daphne Jackson Rd, Guildford GU2 7WG, Surrey, England.	a.hulton@surrey.ac.uk		Hulton, Andrew/0000-0003-1831-1651					60	3	3	0	10	GEORG THIEME VERLAG KG	STUTTGART	RUDIGERSTR 14, D-70469 STUTTGART, GERMANY	0172-4622	1439-3964		INT J SPORTS MED	Int. J. Sports Med.	AUG	2020	41	9
J	Martinez-Sanz, JM; Menal-Puey, S; Sospedra, I; Russolillo, G; Norte, A; Marques-Lopes, I				Martinez-Sanz, Jose Miguel; Menal-Puey, Susana; Sospedra, Isabel; Russolillo, Giuseppe; Norte, Aurora; Marques-Lopes, Iva			Development of a Sport Food Exchange List for Dietetic Practice in Sport Nutrition	NUTRIENTS			English	Article						food exchange list; sports foods; dietary supplements; dietetic practice; menu planning	PERFORMANCE; MANAGEMENT; RATIONALE; DATABASE	Food exchange lists have been widely used in dietary practice in health and disease situations, but there are still no exchange lists for sports foods. The aim of this study was to apply a previous published methodology to design food exchange lists to the development of a sports food exchange list, with sport products available in Spain. A cross-sectional study of the nutritional composition of …	[Martinez-Sanz, Jose Miguel; Sospedra, Isabel; Norte, Aurora] Univ Alicante, Res Grp Food & Nutr ALINUT, Dept Nursing, Fac Hlth Sci, Alicante 03690, Spain; [Menal-Puey, Susana; Marques-Lopes, Iva] Univ Zaragoza, Fac Hlth Sci & Sports, Unit Nutr & Dietet, Zaragoza 22002, Spain; [Russolillo, Giuseppe] Spanish Acad Nutr & Dietet AEND, Navarra 31006, Spain	Universitat d'Alacant; University of Zaragoza	Norte, A (corresponding author), Univ Alicante, Res Grp Food & Nutr ALINUT, Dept Nursing, Fac Hlth Sci, Alicante 03690, Spain.	josemiguel.ms@ua.es; smenal@unizar.es; isospedra@ua.es; g.russolillo@academianutricion.org; aurora.norte@ua.es; imarques@unizar.es	Marques Lopes, Iva/G-3526-2015; Martinez Sanz, Jose Miguel/F-4892-2017	Marques Lopes, Iva/0000-0001-6952-5655; Norte, Aurora/0000-0002-5430-9041; Russolillo, Giuseppe/0000-0003-0197-3851; Martinez Sanz, Jose Miguel/0000-0001-9054-3858	Gobierno de Aragon-FEDER [A06_20R]	Gobierno de Aragon-FEDER	The authors acknowledge the dietary supplements companies that contributed data to this study. We are grateful to David Walker (native English speaker) for their reviews of the English grammar and style of the current report. This research was supported by the Gobierno de Aragon-FEDER (Project A06_20R).		35	2	2	1	17	MDPI	BASEL	ST ALBAN-ANLAGE 66, CH-4052 BASEL, SWITZERLAND		2072-6643		NUTRIENTS	Nutrients	AUG	2020	12	8
J	Wirivutthikorn, W				Wirivutthikorn, Wattana			APPROPRIATE RATIOS OF OKRA JUICE AND PANDAN LEAF JUICE ON SPORT DRINK PROCESSING	INTERNATIONAL JOURNAL OF GEOMATE			English	Article						Okra; Pandan leaf; Juice; Sport; Drink		The major advantages of Thai herbal plants are good bioactive ingredients and antioxidants that are beneficial to the body are possible when used to produce as a sports drink. There are possibilities to produce sports drinks by using Thai herb as raw materials. The objective of this research was to study the optimum ratios of okra juice and pandan leaf juice with vitamin C supplementation of mixe…	[Wirivutthikorn, Wattana] Rajamangala Univ Technol Thanyaburi RMUTT, Fac Agr Technol, Khlong Hok, Pathum Thani, Thailand	Rajamangala University of Technology Thanyaburi	Wirivutthikorn, W (corresponding author), Rajamangala Univ Technol Thanyaburi RMUTT, Fac Agr Technol, Khlong Hok, Pathum Thani, Thailand.				Faculty of Agricultural Technology	Faculty of Agricultural Technology	The researchers would like to thank the 4th grade students and officials of the Division of Food Science and Technology, the Faculty of Agricultural Technology Rajamangala University of Technology Thanyaburi (RMUTT), Pathum Thani Thailand that contributed some parts in the research. The Faculty of Agricultural Technology provided support facilities and budgets for the research.		28	1	1	2	7	GEOMATE INT SOC	TSU CITY	MIE UNIV, GRAD SCH OF BIORESOURCES, TSU CITY, MIE 514-8507, JAPAN	2186-2982	2186-2990		INT J GEOMATE	Int. J. GEOMATE	AUG	2020	19	72
J	Routledge, HE; Graham, S; Di Michele, R; Burgess, D; Erskine, RM; Close, GL; Morton, JP				Routledge, Harry E.; Graham, Stuart; Di Michele, Rocco; Burgess, Darren; Erskine, Robert M.; Close, Graeme L.; Morton, James P.			Training Load and Carbohydrate Periodization Practices of Elite Male Australian Football Players: Evidence of Fueling for the Work Required	INTERNATIONAL JOURNAL OF SPORT NUTRITION AND EXERCISE METABOLISM			English	Article						GPS; sports drinks; sports gels	ENERGY-INTAKE; EXPENDITURE; ADAPTATION; SEASON; MUSCLE	The authors aimed to quantify (a) the periodization of physical loading and daily carbohydrate (CHO) intake across an in-season weekly microcycle of Australian Football and (b) the quantity and source of CHO consumed during game play and training. Physical loading (via global positioning system technology) and daily CHO intake (via a combination of 24-hr recall, food diaries, and remote food phot…	[Routledge, Harry E.; Erskine, Robert M.; Close, Graeme L.; Morton, James P.] Liverpool John Moores Univ, Res Inst Sport & Exercise Sci, Liverpool, Merseyside, England; [Routledge, Harry E.; Graham, Stuart; Burgess, Darren] Port Adelaide Football Club, Allan Scott Headquarters, Alberton, SA, Australia; [Di Michele, Rocco] Univ Bologna, Dept Biomed & Neuromotor Sci, Bologna, Italy	Liverpool John Moores University; University of Bologna	Morton, JP (corresponding author), Liverpool John Moores Univ, Res Inst Sport & Exercise Sci, Liverpool, Merseyside, England.	J.P.Morton@ljmu.ac.uk		Erskine, Robert/0000-0002-5705-0207					21	7	7	2	12	HUMAN KINETICS PUBL INC	CHAMPAIGN	1607 N MARKET ST, PO BOX 5076, CHAMPAIGN, IL 61820-2200 USA	1526-484X	1543-2742		INT J SPORT NUTR EXE	Int. J. Sport Nutr. Exerc. Metab.	JUL	2020	30	4
J	Wuthiekanun, V; Amornchai, P; Langla, S; White, NJ; Day, NPJ; Limmathurotsakul, D				Wuthiekanun, Vanaporn; Amornchai, Premjit; Langla, Sayan; White, Nicholas J.; Day, Nicholas P. J.; Limmathurotsakul, Direk			Survival of Burkholderia pseudomallei and Pathogenic Leptospira in Cola, Beer, Energy Drinks, and Sports Drinks	AMERICAN JOURNAL OF TROPICAL MEDICINE AND HYGIENE			English	Article							WATER; SPP.; CAFFEINE; GROWTH	Burkholderia pseudomallei and pathogenic Leptospira in contaminated drinking water can cause melioidosis and leptospirosis, respectively. Here, we evaluated their survival in beverages. We mixed six isolates (three isolates per organism) in four beverages (Coca-Cola (R), Red Bull (R), Singha (R) beer, and Gatorade) and distilled water as the control at two final concentrations (1 x 10(7) colony-f…	[Wuthiekanun, Vanaporn; Amornchai, Premjit; Langla, Sayan; White, Nicholas J.; Day, Nicholas P. J.; Limmathurotsakul, Direk] Mahidol Univ, Fac Trop Med, Mahidol Oxford Trop Med Res Unit, 420-6 Rajvithi Rd, Bangkok 10400, Thailand; [White, Nicholas J.; Day, Nicholas P. J.; Limmathurotsakul, Direk] Univ Oxford, Ctr Trop Med & Global Hlth, Oxford, England; [Limmathurotsakul, Direk] Mahidol Univ, Fac…	Mahidol Oxford Tropical Medicine Research Unit (MORU); Mahidol University; University of Oxford; Mahidol University	Amornchai, P (corresponding author), Mahidol Univ, Fac Trop Med, Mahidol Oxford Trop Med Res Unit, 420-6 Rajvithi Rd, Bangkok 10400, Thailand.	lek@tropmedres.ac; kung@tropmedres.ac; sayan@tropmedres.ac; nickwdt@tropmedres.ac; nickd@tropmedres.ac; direk@tropmedres.ac		Limmathurotsakul, Direk/0000-0001-7240-5320; Amornchai, Premjit/0000-0001-5850-762X	Wellcome Trust [089275/Z/09/Z]; Wellcome Trust Public Health and Tropical Medicine Intermediate Fellowship [101103/Z/13/Z]	Wellcome Trust(Wellcome TrustEuropean Commission); Wellcome Trust Public Health and Tropical Medicine Intermediate Fellowship(Wellcome Trust)	This work was supported by the Wellcome Trust (089275/Z/09/Z). D. L. was supported by a Wellcome Trust Public Health and Tropical Medicine Intermediate Fellowship (101103/Z/13/Z).		22	0	0	0	2	AMER SOC TROP MED & HYGIENE	MCLEAN	8000 WESTPARK DR, STE 130, MCLEAN, VA 22101 USA	0002-9637	1476-1645		AM J TROP MED HYG	Am. J. Trop. Med. Hyg.	JUL	2020	103	1
J	Athanasiadou, I; Voss, SC; El Saftawy, W; Al-Maadheed, M; Valsami, G; Georgakopoulos, C				Athanasiadou, Ioanna; Christian Voss, Sven; El Saftawy, Wesal; Al-Maadheed, Mohammed; Valsami, Georgia; Georgakopoulos, Costas			Hyperhydration using different hydration agents does not affect the haematological markers of the athlete biological passport in euhydrated volunteers	JOURNAL OF SPORTS SCIENCES			English	Article						Athletes Biological Passport; erythropoietin; hyperhydration; blood doping	RECOMBINANT-HUMAN-ERYTHROPOIETIN	Athlete Biological Passport (ABP) is an indirect approach, implemented by WADA, aimed at detecting blood manipulation based on abnormal changes in haematological markers. Cases report the use of hyperhydration as masking method during anti-doping urine sample collection which could potentially mask suspicious fluctuations on ABP profiles. This study investigated the hyperhydration effect on haemo…	[Athanasiadou, Ioanna; Christian Voss, Sven; El Saftawy, Wesal; Al-Maadheed, Mohammed; Georgakopoulos, Costas] Antidoping Lab Qatar, Doha, Qatar; [Athanasiadou, Ioanna; Valsami, Georgia] Natl & Kapodistrian Univ Athens, Sch Hlth Sci, Dept Pharm, Lab Biopharmaceut & Pharmacokinet, Athens, Greece	Anti Doping Laboratory (Qatar); National & Kapodistrian University of Athens	Athanasiadou, I (corresponding author), Antidoping Lab Qatar, Doha, Qatar.	ioanna.athanasiadou@gmail.com	Valsami, Georgia/AAB-4710-2020; Valsami, Georgia/AAV-7986-2020	Valsami, Georgia/0000-0002-2395-6844; Valsami, Georgia/0000-0002-2395-6844; Georgakopoulos, Costas/0000-0001-5744-1243; Athanasiadou, Ioanna/0000-0002-7909-1202; Voss, Sven/0000-0001-9608-4744	World Anti-Doping Agency [10D21CG]	World Anti-Doping Agency	This work was supported by the World Anti-Doping Agency [10D21CG].		25	2	2	0	1	TAYLOR & FRANCIS LTD	ABINGDON	2-4 PARK SQUARE, MILTON PARK, ABINGDON OR14 4RN, OXON, ENGLAND	0264-0414	1466-447X		J SPORT SCI	J. Sports Sci.	AUG 17	2020	38	16
J	Pettersson, S; Ahnoff, M; Edin, F; Lingstrom, P; Mattsson, CS; Andersson-Hall, U				Pettersson, Stefan; Ahnoff, Martin; Edin, Fredrik; Lingstrom, Peter; Simark Mattsson, Charlotte; Andersson-Hall, Ulrika			A Hydrogel Drink With High Fructose Content Generates Higher Exogenous Carbohydrate Oxidation and Lower Dental Biofilm pH Compared to Two Other, Commercially Available, Carbohydrate Sports Drinks	FRONTIERS IN NUTRITION			English	Article						dental caries; endurance athletes; sports nutrition; stable isotope; substrate oxidation	ENDURANCE PERFORMANCE; EXERCISE PERFORMANCE; ORAL-HEALTH; GLUCOSE; INGESTION; SUPPLEMENTATION; CONSUMPTION; METABOLISM; ALGINATE; HUMANS	The purpose of this study was to evaluate the substrate oxidation of three commercially available, 14%-carbohydrate sports drinks with different compositions, osmolality, and pH for their impact on dental exposure to low pH. In a cross-over, randomized double-blinded design, 12 endurance athletes (age 31. 2 +/- 7.7 years, (V) over dotO(2max) 65.6 +/- 5.0 mL.kg(-1)) completed 180 min of cycling at…	[Pettersson, Stefan; Edin, Fredrik] Univ Gothenburg, Dept Food & Nutr & Sport Sci, Ctr Hlth & Performance, Gothenburg, Sweden; [Ahnoff, Martin] Maurten AB, Res & Dev, Gothenburg, Sweden; [Lingstrom, Peter; Simark Mattsson, Charlotte] Univ Gothenburg, Sahlgrenska Acad, Inst Odontol, Dept Cariol, Gothenburg, Sweden; [Andersson-Hall, Ulrika] Univ Gothenburg, Sahlgrenska Acad, Inst Neurosci & Physiol…	University of Gothenburg; University of Gothenburg; University of Gothenburg	Pettersson, S (corresponding author), Univ Gothenburg, Dept Food & Nutr & Sport Sci, Ctr Hlth & Performance, Gothenburg, Sweden.	stefan.pettersson@ped.gu.se	/AAS-3485-2021	Andersson-Hall, Ulrika/0000-0003-3722-3454	Maurten AB; TUA; Sahlgrenska Academy at University of Gothenburg/Region Vastra Gotaland, Sweden	Maurten AB; TUA; Sahlgrenska Academy at University of Gothenburg/Region Vastra Gotaland, Sweden	The authors declare that this study received funding from Maurten AB. The funder had the following involvement with the study: MA, author and employed by Maurten AB, contributed to the work as declared above. The oral experiments were supported by grants from TUA research funding. The Sahlgrenska Academy at University of Gothenburg/Region Vastra Gotaland, Sweden.		57	9	9	1	6	FRONTIERS MEDIA SA	LAUSANNE	AVENUE DU TRIBUNAL FEDERAL 34, LAUSANNE, CH-1015, SWITZERLAND	2296-861X			FRONT NUTR	Front. Nutr.	JUN 12	2020	7
J	Nowak, PM				Nowak, Pawel Mateusz			Simultaneous quantification of food colorants and preservatives in sports drinks by the high performance liquid chromatography and capillary electrophoresis methods evaluated using the red-green-blue model	JOURNAL OF CHROMATOGRAPHY A			English	Article						Capillary electrophoresis; High performance liquid chromatography; Food colorants; Food preservatives; Sports drinks; RGB model	AZO DYES	Consumption of sports drinks is generally associated with a healthy lifestyle, despites a common addition of colorants and preservatives to these products. This work presents the novel methods based on high performance liquid chromatography (HPLC) and capillary electrophoresis (CE), aimed at the simultaneous quantification of both these groups of additives within a single separation. The results …	[Nowak, Pawel Mateusz] Jagiellonian Univ Krakow, Fac Chem, Dept Analyt Chem, Gronostajowa St 2, PL-30387 Krakow, Poland	Jagiellonian University	Nowak, PM (corresponding author), Jagiellonian Univ Krakow, Fac Chem, Dept Analyt Chem, Gronostajowa St 2, PL-30387 Krakow, Poland.	nowakp@chemia.uj.edu.pl	Nowak, Pawel/F-4960-2017	Nowak, Pawel/0000-0002-9006-5742	National Science Centre, Poland [2015/17/N/ST4/03792]	National Science Centre, Poland(National Science Centre, Poland)	M. Nowak acknowledges the financial support from the National Science Centre, Poland (Preludium, 2016-2019, grant no. 2015/17/N/ST4/03792).		27	10	10	11	36	ELSEVIER	AMSTERDAM	RADARWEG 29, 1043 NX AMSTERDAM, NETHERLANDS	0021-9673	1873-3778		J CHROMATOGR A	J. Chromatogr. A	JUN 7	2020	1620
J	Ai-Saeed, AA; Almaqhawi, A; Ibrahim, S				Ai-Saeed, Ali A.; Almaqhawi, Abdullah; Ibrahim, Sayed			Nutritional Supplements Intake by Gym Participants in Saudi Arabia: A National Population-Based Study	INTERNATIONAL JOURNAL OF PHARMACEUTICAL AND PHYTOPHARMACOLOGICAL RESEARCH			English	Article						Nutritional supplements; gym; sport; exercise	DIETARY-SUPPLEMENTS; KNOWLEDGE; EXERCISE; VITAMIN; SPORTS	Introduction: Athletes have traditionally consumed various types of nutritional supplements for their ergogenic benefits on the body since ancient times and many use nutritional supplements without sufficient consideration of possible negative consequences. The extensive use of nutritional supplements among exercisers in gyms has never been investigated in Saudi Arabia. Objective: The ultimate ai…	[Ai-Saeed, Ali A.] King Faisal Univ, Al Hufuf, Saudi Arabia; [Almaqhawi, Abdullah; Ibrahim, Sayed] King Faisal Univ, Coll Med, Dept Family Med, Al Hufuf, Saudi Arabia	King Faisal University; King Faisal University	Ai-Saeed, AA (corresponding author), King Faisal Univ, Al Hufuf, Saudi Arabia.	ali.2009.s@hotmail.com	Almaqhawi, Abdullah/AAD-7029-2021	Almaqhawi, Abdullah/0000-0001-6035-1230					38	3	3	3	6	INT JOURNAL PHARMACEUTICAL & PHYTOPHARMACOLOGICAL RESEARCH	MAHARASTRA	C/O MRS. ANJALI HARSHAL PAWAR, 613-E, MATRU-AMI APT, BEHIND NEW HIGH SCHOOL, KALYAN WEST, MAHARASTRA, 421 301, INDIA	2250-1029	2249-6084		INT J PHARM PHYTOPHA	Int. J. Pharm. Phytopharm. Res.	JUN	2020	10	3
J	Naulleau, C; Jeker, D; Pancrate, T; Claveau, P; Deshayes, TA; Burke, LM; Goulet, EDB				Naulleau, Catherine; Jeker, David; Pancrate, Timothee; Claveau, Pascale; Deshayes, Thomas A.; Burke, Louise M.; Goulet, Eric D. B.			Effect of Pre-Exercise Caffeine Intake on Endurance Performance and Core Temperature Regulation During Exercise in the Heat: A Systematic Review with Meta-Analysis	SPORTS MEDICINE			English	Review; Early Access							CLINICAL-TRIALS; BLOOD-FLOW; THERMOREGULATORY RESPONSES; AMBIENT-TEMPERATURE; INDUCED DEHYDRATION; PROLONGED EXERCISE; BODY-TEMPERATURE; SPORTS DRINK; CARBOHYDRATE; INGESTION	Background Heat is associated with physiological strain and endurance performance (EP) impairments. Studies have investigated the impact of caffeine intake upon EP and core temperature (C-T) in the heat, but results are conflicting. There is a need to systematically determine the impact of pre-exercise caffeine intake in the heat. Objective To use a meta-analytical approach to determine the effec…	[Naulleau, Catherine; Jeker, David; Pancrate, Timothee; Claveau, Pascale; Deshayes, Thomas A.; Goulet, Eric D. B.] Univ Sherbrooke, Fac Phys Activ Sci, Performance Hydrat & Thermoregulat Lab, Sherbrooke, PQ J1K 2R1, Canada; [Naulleau, Catherine; Jeker, David] Inst Natl Sport Quebec, Montreal, PQ, Canada; [Deshayes, Thomas A.; Goulet, Eric D. B.] Univ Sherbrooke, Res Ctr Aging, Sherbrooke, PQ, Can…	University of Sherbrooke; University of Sherbrooke; Australian Catholic University	Goulet, EDB (corresponding author), Univ Sherbrooke, Fac Phys Activ Sci, Performance Hydrat & Thermoregulat Lab, Sherbrooke, PQ J1K 2R1, Canada.;Goulet, EDB (corresponding author), Univ Sherbrooke, Res Ctr Aging, Sherbrooke, PQ, Canada.	eric.goulet@usherbrooke.ca		Deshayes, Thomas/0000-0002-7620-1939; Pancrate, Timothee/0000-0002-4161-5875; Jeker, David/0000-0002-1673-4776; Naulleau, Catherine/0000-0003-0109-198X	Fonds de Recherche du Quebec-Sante (FRQS)	Fonds de Recherche du Quebec-Sante (FRQS)	Thomas A. Deshayes is financially supported by the Fonds de Recherche du Quebec-Sante (FRQS). The authors wish to thank the researchers who shared experimental data and provided further information.		73	0	0	11	14	ADIS INT LTD	NORTHCOTE	5 THE WAREHOUSE WAY, NORTHCOTE 0627, AUCKLAND, NEW ZEALAND	0112-1642	1179-2035		SPORTS MED	Sports Med.
J	Khot, RA; Hjorth, L; Mueller, F				Khot, Rohit Ashok; Hjorth, Larissa; Mueller, Florian			Shelfie: A Framework for Designing Material Representations of Physical Activity Data	ACM TRANSACTIONS ON COMPUTER-HUMAN INTERACTION			English	Article						Physical exercise; personal informatics; 3D printing; physical visualization; self-monitoring; food printing; human food interaction	PERSUASIVE TECHNOLOGY; BENEFITS; FEEDBACK; SELF; BEHAVIOR	Self-monitoring devices are becoming increasingly popular in the support of physical activity experiences. These devices mostly represent on-screen data using numbers and graphs and in doing so, they may miss multi-sensorial methods for engaging with data. Embracing the opportunity for pleasurable interactions with one's own data through the use of different materials and digital fabrication tech…	[Khot, Rohit Ashok] RMIT Univ, Sch Design, 124 Latrobe St, Melbourne, Vic 3000, Australia; [Hjorth, Larissa] RMIT Univ, Sch Media & Commun, 124 Latrobe St, Melbourne, Vic 3000, Australia; [Mueller, Florian] Monash Univ, Exert Games Lab, Bldg 74,8 Scen Blvd, Clayton, Vic 3800, Australia	Royal Melbourne Institute of Technology (RMIT); Royal Melbourne Institute of Technology (RMIT); Monash University	Khot, RA (corresponding author), RMIT Univ, Sch Design, 124 Latrobe St, Melbourne, Vic 3000, Australia.	rohitashok.khot@rmit.edu.au; larissa.hjorth@rmit.edu.au; floyd@exertiongameslab.org		Mueller, Florian/0000-0001-6472-3476; Khot, Rohit Ashok/0000-0002-1447-8625	Australian Research Council [DE190101151]; RMIT [VCPF201702]	Australian Research Council(Australian Research Council); RMIT	This work was supported by the Australian Research Council Fellowship (Discovery Early Career Research Award DE190101151) and RMIT Vice-Chancellor's Postdoctoral Fellowship (VCPF201702).		179	3	3	0	2	ASSOC COMPUTING MACHINERY	NEW YORK	2 PENN PLAZA, STE 701, NEW YORK, NY 10121-0701 USA	1073-0516	1557-7325		ACM T COMPUT-HUM INT	ACM Trans. Comput.-Hum. Interact.	JUN	2020	27	3
J	Lee, M; Kim, D				Lee, Myeongsoon; Kim, Don			Exotic carbon nanotube based field effect transistor for the selective detection of sucrose	MATERIALS LETTERS			English	Article						Sucrose sensor; Carbon nanotube; Au nanoparticles; Sugar mixture	AU NANOPARTICLES; PERFORMANCE	A carbon nanotube decorated with Au nanoparticles (Au-CNTs) could be an active sensing element of a field-effect transistor (FET) for the sensitive detection of sucrose among the sugar family (glucose, fructose and sucrose). The sensor showed high sensitivity for sucrose (0.64 mM(-1)) up to 2.5 mM, but it showed extremely low sensitivity for glucose (similar to 0.28 mM(-1)) and fructose (similar …	[Lee, Myeongsoon; Kim, Don] Pukyong Natl Univ, Dept Chem, Busan 48513, South Korea	Pukyong National University	Kim, D (corresponding author), Pukyong Natl Univ, Dept Chem, Busan 48513, South Korea.	donkim@pknu.ac.kr			Basic Science Research Program through the National Research Foundation of Korea(NRF) - Ministry of Education [NRF-2019R1I1A3A01061858]	Basic Science Research Program through the National Research Foundation of Korea(NRF) - Ministry of Education	This research was supported by Basic Science Research Program through the National Research Foundation of Korea(NRF) funded by the Ministry of Education (NRF-2019R1I1A3A01061858).		10	2	2	9	49	ELSEVIER	AMSTERDAM	RADARWEG 29, 1043 NX AMSTERDAM, NETHERLANDS	0167-577X	1873-4979		MATER LETT	Mater. Lett.	JUN 1	2020	268
J	Mears, SA; Worley, J; Mason, GS; Hulston, CJ; James, LJ				Mears, Stephen A.; Worley, James; Mason, George S.; Hulston, Carl J.; James, Lewis J.			Addition of sodium alginate and pectin to a carbohydrate-electrolyte solution does not influence substrate oxidation, gastrointestinal comfort, or cycling performance	APPLIED PHYSIOLOGY NUTRITION AND METABOLISM			English	Article						hydrogel; oxidation; exercise performance; gastrointestinal; cycling; sports drink	TRIATHLON	Eight well-trained cyclists ingested 68 g.h(-1) of a carbohydrate-electrolyte solution with sodium alginate and pectin (CHO-ALG) or a taste and carbohydrate type-matched carbohydrate-electrolyte solution (CHO) during 120 min of cycling at 55% maximal power followed by an similar to 20 min time trial. Oxygen uptake, carbon dioxide production, blood glucose concentration, substrate oxidation, gastr…	[Mears, Stephen A.; Worley, James; Mason, George S.; Hulston, Carl J.; James, Lewis J.] Loughborough Univ, Sch Sport Exercise & Hlth Sci, Loughborough LE11 3TU, Leics, England	Loughborough University	Mears, SA (corresponding author), Loughborough Univ, Sch Sport Exercise & Hlth Sci, Loughborough LE11 3TU, Leics, England.	s.a.mears@lboro.ac.uk		Mears, Stephen/0000-0003-3941-9426					9	7	7	1	7	CANADIAN SCIENCE PUBLISHING	OTTAWA	65 AURIGA DR, SUITE 203, OTTAWA, ON K2E 7W6, CANADA	1715-5312	1715-5320		APPL PHYSIOL NUTR ME	Appl. Physiol. Nutr. Metab.	JUN	2020	45	6
J	Shinohara, M; Kuroda, Y; Tomabechi, N; Ishihara, T; Mizuno, M				Shinohara, Midori; Kuroda, Yuta; Tomabechi, Nobuyasu; Ishihara, Toru; Mizuno, Masao			Effects of milk intake combined with exercise on upper respiratory tract infection in older adults during winter	GAZZETTA MEDICA ITALIANA ARCHIVIO PER LE SCIENZE MEDICHE			English	Article						Aging; Exercise; Health; Immunology; Nutritional sciences	IMMUNOGLOBULIN PRODUCTION; MUCOSAL IMMUNITY; IGA; SYSTEM; PROBIOTICS; NUTRITION	BACKGROUND: This study aimed to evaluate the effects of milk intake combined with weekly-performed bowling exercise for 1 year on salivary immunoglobulin A (sIgA) levels and on the incidence of upper respiratory tract infection (URTI) in older adults. METHODS: A total of 36 healthy individuals (54-76 years old) were randomly divided into two groups; one consumed milk and the other consumed a spor…	[Shinohara, Midori; Kuroda, Yuta; Tomabechi, Nobuyasu] Hokkaido Univ, Grad Sch Educ, Dept Phys Fitness Sci, Sapporo, Hokkaido, Japan; [Shinohara, Midori] Asahikawa Med Univ Hosp, Nutr Management Dept, Asahikawa, Hokkaido, Japan; [Kuroda, Yuta] Hokusho Univ, Dept Sports Educ, Ebetsu, Hokkaido, Japan; [Tomabechi, Nobuyasu] Nippon Sport Sci Univ, Sports Training Ctr, Setagaya Ku, Tokyo, Japan; [Ishi…	Hokkaido University; Asahikawa Medical College; Nippon Sport Science University; Hokkaido University	Shinohara, M (corresponding author), Hokkaido Univ, Grad Sch Educ, Dept Phys Fitness Sci, Sapporo, Hokkaido, Japan.	midori.shinohara@edu.hokudai.ac.jp	Ishihara, Toru/K-4733-2017	Ishihara, Toru/0000-0003-3544-6822	Research Fond for Health Sciences	Research Fond for Health Sciences	This study was partly supported by the grant from the Research Fond for Health Sciences 2015.		26	0	0	0	3	EDIZIONI MINERVA MEDICA	TURIN	CORSO BRAMANTE 83-85 INT JOURNALS DEPT., 10126 TURIN, ITALY	0393-3660	1827-1812		GAZZ MED ITAL ARCH S	Gazz. Med. Ital. Arch. Sci. Med.	JUN	2020	179	6
J	Velasco, F; Jorda, R				Velasco, Franklin; Jorda, Rafael			Portrait of Boredom Among Athletes and Its Implications in Sports Management: A Multi-Method Approach	FRONTIERS IN PSYCHOLOGY			English	Article						boredom; sports management; athlete performance; overconsumption; brand loyalty; emotions	VARIETY-SEEKING; INDIVIDUAL-DIFFERENCES; WORKPLACE BOREDOM; PRONENESS SCALE; JOB BOREDOM; MOTIVATION; WORK; SATISFACTION; ABSENTEEISM; APPRAISAL	There is a common misconception that elite athletes enjoy their sports activities so much that they cannot feel bored. However, this research reveals that boredom is a prevalent emotion among professional, amateur, and college athletes that impacts their performance, brand preferences, and overconsumption behaviors. This investigation relies on a multi-method approach. Qualitative data were colle…	[Velasco, Franklin; Jorda, Rafael] Univ San Francisco Quito, Dept Mkt, Quito, Ecuador		Velasco, F (corresponding author), Univ San Francisco Quito, Dept Mkt, Quito, Ecuador.	fvelasco@usfq.edu.ec	Velasco, Franklin/AAM-7661-2020	Velasco, Franklin/0000-0002-6561-6741	Escuela de Empresas (USFQ) grant	Escuela de Empresas (USFQ) grant	This study received funding from Escuela de Empresas (USFQ) grant.		67	10	10	0	4	FRONTIERS MEDIA SA	LAUSANNE	AVENUE DU TRIBUNAL FEDERAL 34, LAUSANNE, CH-1015, SWITZERLAND	1664-1078			FRONT PSYCHOL	Front. Psychol.	MAY 26	2020	11
J	Berry, CW; Wolf, ST; Murray, B; Kenney, WL				Berry, Craig W.; Wolf, S. Tony; Murray, Bob; Kenney, W. Larry			Hydration Efficacy of a Milk Permeate-Based Oral Hydration Solution	NUTRIENTS			English	Article						dairy; sports drink; beverage hydration index; osmolality; electrolytes; fluid balance; plasma volume	RANDOMIZED-TRIAL; FLUID BALANCE; POSTEXERCISE REHYDRATION; VOLUNTARY DRINKING; WATER TEMPERATURE; PLASMA-VOLUME; BEVERAGE; EXERCISE; DEHYDRATION; VASOPRESSIN	Milk permeate is an electrolyte-rich, protein- and fat-free liquid with a similar carbohydrate and mineral content to that of milk. Its hydration efficacy has not been examined. The beverage hydration index (BHI) has been used to compare various beverages to water in terms of post-ingestion fluid balance and retention. Our purpose was to compare the BHI (and related physiological responses) of a …	[Berry, Craig W.; Wolf, S. Tony; Kenney, W. Larry] Penn State Univ, Dept Kinesiol, State Coll, PA 16802 USA; [Murray, Bob] Sports Sci Insights LLC, Crystal Lake, IL 60014 USA; [Kenney, W. Larry] Penn State Univ, Grad Program Physiol, State Coll, PA 16802 USA	Pennsylvania Commonwealth System of Higher Education (PCSHE); Pennsylvania State University; Pennsylvania Commonwealth System of Higher Education (PCSHE); Pennsylvania State University	Berry, CW (corresponding author), Penn State Univ, Dept Kinesiol, State Coll, PA 16802 USA.	cwb92@psu.edu; saw85@psu.edu; bob@sportsscienceinsights.com; w7k@psu.edu	Murray, Bob/HGD-0639-2022	Wolf, S. Tony/0000-0002-6336-2143	Dairy Management Inc.; NIH [5T32AG049676-03]	Dairy Management Inc.; NIH(United States Department of Health & Human ServicesNational Institutes of Health (NIH) - USA)	This research was funded by Dairy Management Inc. S.T.W. is supported by NIH T-32 Grant #5T32AG049676-03.		49	6	6	1	2	MDPI	BASEL	ST ALBAN-ANLAGE 66, CH-4052 BASEL, SWITZERLAND		2072-6643		NUTRIENTS	Nutrients	MAY	2020	12	5
J	Ghozayel, M; Ghaddar, A; Farhat, G; Nasreddine, L; Kara, J; Jomaa, L				Ghozayel, Malake; Ghaddar, Ali; Farhat, Ghada; Nasreddine, Lara; Kara, Janine; Jomaa, Lamis			Energy drinks consumption and perceptions among University Students in Beirut, Lebanon: A mixed methods approach	PLOS ONE			English	Article							ALCOHOL-CONSUMPTION; ADOLESCENT; HEALTH; ASSOCIATIONS; MODEL; INTERVENTIONS; PERFORMANCE; BEHAVIORS; BEVERAGES; PATTERNS	Background Energy drinks (ED) are caffeine- and sugar-rich beverages with other ingredients that are marketed for their energy-boosting and performance-enhancing effects. The consumption of these drinks, with and without alcohol, is dramatically increasing worldwide, despite the reported side effects and potential harms to consumers. Few studies, to date, have explored the perceptions and experie…	[Ghozayel, Malake; Nasreddine, Lara; Jomaa, Lamis] Amer Univ Beirut, Dept Nutr & Food Sci, Fac Agr & Food Sci, Beirut, Lebanon; [Ghaddar, Ali] Lebanese Int Univ, Dept Biomed Sci, Beirut, Lebanon; [Farhat, Ghada] Emory Univ, Rollins Sch Publ Hlth, Hubert Dept Global Hlth, Atlanta, GA USA; [Kara, Janine] Yale Univ, Yale Sch Publ Hlth, Social & Behav Sci Dept, New Haven, CT USA	American University of Beirut; Emory University; Rollins School Public Health; Yale University	Jomaa, L (corresponding author), Amer Univ Beirut, Dept Nutr & Food Sci, Fac Agr & Food Sci, Beirut, Lebanon.	lj18@aub.edu.lb		Nasreddine, Lara/0000-0003-3707-8218; Ghaddar, Ali/0000-0001-7261-347X; Jomaa, Lamis/0000-0002-3046-4581	Department of Nutrition and Food Sciences at the American University of Beirut	Department of Nutrition and Food Sciences at the American University of Beirut	This study received funding from the Department of Nutrition and Food Sciences at the American University of Beirut in support of graduate student thesis. There was no additional external funding received for this study.		71	7	7	3	11	PUBLIC LIBRARY SCIENCE	SAN FRANCISCO	1160 BATTERY STREET, STE 100, SAN FRANCISCO, CA 94111 USA	1932-6203			PLOS ONE	PLoS One	APR 30	2020	15	4
J	da Costa, MAP; da Silva, DLF; Dias, FD; Santos, AD; dos Santos, WNL				da Costa, Meire Ane Pitta; Franca da Silva, Daniel Levi; Dias, Fernanda de Souza; Santos Junior, Anibal de Freitas; Lopes dos Santos, Walter Nei			A new online pre-concentration system using hydride generation atomic fluorescence spectrometry (HG AFS) for zinc determination in mineral water and isotonic sports drinks	ANALYTICAL METHODS			English	Article							SOLID-PHASE EXTRACTION; DOEHLERT MATRIX; TRACE-ELEMENTS; ABSORPTION; SAMPLES; OPTIMIZATION; MERCURY; QUALITY; CD(II); COPPER	Mineral water and isotonic sports drinks (hydroelectrolytic supplement) are sources of electrolytes, and one among them is zinc, an important microelement for several functions of the body. In this study, a novel on-line preconcentration analytical method was developed and validated using atomic fluorescence spectrometry and chemical vapor generation to determine Zn, in mineral water and isotonic…	[da Costa, Meire Ane Pitta; Franca da Silva, Daniel Levi; Santos Junior, Anibal de Freitas] Univ Estado Bahia, Dept Exacts & Earth Sci, Campus 1, BR-41150000 Salvador, BA, Brazil; [Dias, Fernanda de Souza; Santos Junior, Anibal de Freitas; Lopes dos Santos, Walter Nei] Univ Estado Bahia, Dept Life Sci, Campus 1, BR-41150000 Salvador, BA, Brazil	Universidade do Estado Bahia; Universidade do Estado Bahia	Santos, AD (corresponding author), Univ Estado Bahia, Dept Exacts & Earth Sci, Campus 1, BR-41150000 Salvador, BA, Brazil.;Santos, AD (corresponding author), Univ Estado Bahia, Dept Life Sci, Campus 1, BR-41150000 Salvador, BA, Brazil.	afjunior@uneb.br	de Freitas Santos Júnior, Aníbal/K-8937-2016; Santos, Walter/G-2660-2016	de Freitas Santos Júnior, Aníbal/0000-0002-3022-0771; Santos, Walter/0000-0001-9773-6660	Conselho Nacional de Desenvolvimento Cientifico e Tecnologico (CNPq); Coordenacao de Aperfeicoamento de Pessoal de Nivel Superior (CAPES)	Conselho Nacional de Desenvolvimento Cientifico e Tecnologico (CNPq)(Conselho Nacional de Desenvolvimento Cientifico e Tecnologico (CNPQ)); Coordenacao de Aperfeicoamento de Pessoal de Nivel Superior (CAPES)(Coordenacao de Aperfeicoamento de Pessoal de Nivel Superior (CAPES))	The authors wish to thank the Conselho Nacional de Desenvolvimento Cientifico e Tecnologico (CNPq) for financial support and Coordenacao de Aperfeicoamento de Pessoal de Nivel Superior (CAPES).		65	6	6	2	37	ROYAL SOC CHEMISTRY	CAMBRIDGE	THOMAS GRAHAM HOUSE, SCIENCE PARK, MILTON RD, CAMBRIDGE CB4 0WF, CAMBS, ENGLAND	1759-9660	1759-9679		ANAL METHODS-UK	Anal. Methods	APR 7	2020	12	13
J	Soria, RBH; Bernal, SFS; Burgos, R				Hermosilla Soria, Romy Beatriz; Sanchez Bernal, Susana F.; Burgos, Rodrigo			Stated content of fats, sodium, sugars and sweeteners in nutritional labeling of sweets, salty snacks and in selected non-alcoholic sweet drinks	PEDIATRIA-ASUNCION			Spanish	Article						Candies; drinks; fats; sugars	CHILDHOOD OBESITY	Introduction: Obesity in children is also associated with intake of foods high in fat, sugar and sodium, so it is important to know their levels in sweets and sweet drinks. Objectives: To evaluate critical nutrient content according to the PAHO Nutrient Profile in sweet treats, salty snacks and packaged non-alcoholic sweet drinks, according to nutritional labeling information. Materials and Metho…	[Hermosilla Soria, Romy Beatriz; Sanchez Bernal, Susana F.; Burgos, Rodrigo] Univ Nacl Asuncion, Fac Ciencias Quim, San Lorenzo, Paraguay	Universidad Nacional de Asuncion	Bernal, SFS (corresponding author), Univ Nacl Asuncion, Fac Ciencias Quim, San Lorenzo, Paraguay.	susana.sanchez.ber@gmail.com							25	0	0	1	5	SOC PARAGUAYA PEDIATRIA	ASUNCION	MCAL ESTIGARRIBIA 1764, C RCA FRANCESA, ASUNCION, 00000, PARAGUAY	1683-979X	1683-9803		PEDIATRIA-ASUNCION	Pediatria-Asuncion	APR	2020	47	1
J	Young, DR; Sidell, MA; Grandner, MA; Koebnick, C; Troxel, W				Young, Deborah Rohm; Sidell, Margo A.; Grandner, Michael A.; Koebnick, Corinna; Troxel, Wendy			Dietary behaviors and poor sleep quality among young adult women: watch that sugary caffeine!	SLEEP HEALTH			English	Article						Adolescents; Emerging adults; Dietary behaviors; Sleep health	MIDDLE SCHOOL GIRLS; ENERGY DRINKS; COLLEGE-STUDENTS; EATING BEHAVIORS; LIFE-STYLE; HEALTH; CONSUMPTION; DURATION; ASSOCIATION; PATTERNS	Purpose: Associations of dietary patterns with sleep quality have not been sufficiently studied, particularly among young adults. Studying factors associated with sleep quality among young adults are especially important given the significant life changes they are experiencing, which can influence not only sleep quality but also dietary behaviors. Methods: We examined the cross-sectional associat…	[Young, Deborah Rohm; Sidell, Margo A.; Koebnick, Corinna] Kaiser Permanente Southern Calif, Dept Res & Evaluat, 100 S Los Robles,2nd Floor, Pasadena, CA 91101 USA; [Grandner, Michael A.] Univ Arizona, Coll Med, Dept Psychiat, 1501 N Campbell Ave,POB 245002, Tucson, AZ 85724 USA; [Troxel, Wendy] RAND Corp, 4570 Fifth Ave,Suite 600, Pittsburgh, PA 15213 USA	Kaiser Permanente; University of Arizona; RAND Corporation	Young, DR (corresponding author), Kaiser Permanente Southern Calif, Dept Res & Evaluat, 100 S Los Robles,2nd Floor, Pasadena, CA 91101 USA.	Deborah.r.young@kp.org			[R01HL119058]		This study was funded by R01HL119058. TheNationalHeart, Lung, and Blood Institute had no role in the study design, the collection, analysis, or interpretation of data, the writing of the report, or the decision to submit the article for publication.		33	11	11	1	7	ELSEVIER	AMSTERDAM	RADARWEG 29, 1043 NX AMSTERDAM, NETHERLANDS	2352-7218	2352-7226		SLEEP HEALTH	Sleep Health	APR	2020	6	2
J	Garcia-Berger, D; Mackay, K; Monsalves-Alvarez, M; Jorquera, C; Ramirez-Campillo, R; Zbinden-Foncea, H; Castro-Sepulveda, M				Garcia-Berger, Danniela; Mackay, Karen; Monsalves-Alvarez, Matias; Jorquera, Carlos; Ramirez-Campillo, Rodrigo; Zbinden-Foncea, Hermann; Castro-Sepulveda, Mauricio			Effects of skim milk and isotonic drink consumption before exercise on fluid homeostasis and time-trial performance in cyclists: a randomized cross-over study	JOURNAL OF THE INTERNATIONAL SOCIETY OF SPORTS NUTRITION			English	Article						Hydration; Sport drink; Milk; Cyclists; Endurance sport; Urine specific gravity	RECOVERY BEVERAGE; CHOCOLATE MILK; HYDRATION; DEHYDRATION; REPLACEMENT; PREVALENCE; BEHAVIORS; KNOWLEDGE; BALANCE	Background Hydration status affects endurance performance. Pre-exercise hydration recommendations target the consumption of high carbohydrate and sodium beverages. Milk, due to its carbohydrate and sodium content, may be considered an effective pre-exercise hydration beverage. Purpose In a randomized cross-over trial, we compared the effects of an isotonic sport drink (SPD) with skim milk (SM) co…	[Garcia-Berger, Danniela; Jorquera, Carlos] Univ Mayor, Nutr & Exercise Lab, Fac Med, Santiago, Chile; [Mackay, Karen] Queensland Univ Technol, Sch Exercise & Nutr, Fac Hlth, Brisbane, Qld, Australia; [Monsalves-Alvarez, Matias] Mot Hlth & Performance Ctr, Human Performance Lab, Santiago, Chile; [Ramirez-Campillo, Rodrigo] Univ Los Lagos, Lab Human Performance, Qual Life & Wellness Res Grp, Dept …	Universidad Mayor; Queensland University of Technology (QUT); Universidad de Los Lagos; Universidad Finis Terrae	Castro-Sepulveda, M (corresponding author), Univ Finis Terrae, Exercise Sci Lab, Sch Kinesiol, Fac Med, Ave Pedro de Valdivia 1509, Santiago, Chile.	mcastro@uft.cl	Monsalves-Alvarez, Matias/K-7610-2019; Ramirez-Campillo, Rodrigo/M-1258-2016	Monsalves-Alvarez, Matias/0000-0003-3163-3911; Ramirez-Campillo, Rodrigo/0000-0003-2035-3279; Mackay Phillips, Karen/0000-0002-0626-2904					23	2	2	0	4	BMC	LONDON	CAMPUS, 4 CRINAN ST, LONDON N1 9XW, ENGLAND		1550-2783		J INT SOC SPORT NUTR	J. Int. Soc. Sport Nutr.	MAR 30	2020	17	1
J	Park, S; Onufrak, S; Cradock, A; Patel, A; Hecht, C; Merlo, C; Blanck, HM				Park, Sohyun; Onufrak, Stephen; Cradock, Angie; Patel, Anisha; Hecht, Christina; Merlo, Caitlin; Blanck, Heidi M.			Correlates of Infrequent Plain Water Intake Among US High School Students: National Youth Risk Behavior Survey, 2017	AMERICAN JOURNAL OF HEALTH PROMOTION			English	Article						plain water; high school students; academic grades; behavioral characteristics	PHYSICAL-ACTIVITY; SODA INTAKE; NUTRITION; BEVERAGE; WEIGHT	Purpose: To examine factors associated with frequency of plain water (ie, tap, bottled, and unflavored sparkling water) intake among US high school students. Design: Quantitative, cross-sectional study. Setting: The 2017 national Youth Risk Behavior Survey data. Subjects: US high school students with plain water intake data (N = 10 698). Measures: The outcome was plain water intake. Exposure vari…	[Park, Sohyun; Onufrak, Stephen; Blanck, Heidi M.] Ctr Dis Control & Prevent, Div Nutr Phys Act & Obes, Natl Ctr Chron Dis Prevent & Hlth Promot, 4770 Buford Highway NE, Atlanta, GA 30341 USA; [Cradock, Angie] Harvard TH Chan Sch Publ Hlth, Prevent Res Ctr Nutr & Phys Act, Boston, MA USA; [Patel, Anisha] Stanford Univ, Div Gen Pediat, Stanford, CA 94305 USA; [Hecht, Christina] Univ Calif Berkeley…	Centers for Disease Control & Prevention - USA; Harvard University; Harvard T.H. Chan School of Public Health; Stanford University; University of California System; University of California Berkeley; Centers for Disease Control & Prevention - USA	Park, S (corresponding author), Ctr Dis Control & Prevent, Div Nutr Phys Act & Obes, Natl Ctr Chron Dis Prevent & Hlth Promot, 4770 Buford Highway NE, Atlanta, GA 30341 USA.	spark3@cdc.gov		Hecht, Christina/0000-0003-0426-0304; Park, Sohyun/0000-0002-8192-7048; Patel, Anisha/0000-0001-9198-7936	Intramural CDC HHS [CC999999] Funding Source: Medline	Intramural CDC HHS			15	3	3	0	6	SAGE PUBLICATIONS INC	THOUSAND OAKS	2455 TELLER RD, THOUSAND OAKS, CA 91320 USA	0890-1171	2168-6602		AM J HEALTH PROMOT	Am. J. Health Promot.	JUN	2020	34	5
J	Tulek, A; Mulic, A; Stenhagen, KR; Galtung, HK; Saeed, M; Utheim, TP; Khuu, C; Galteland, P; Sehic, A				Tulek, Amela; Mulic, Aida; Stenhagen, Kjersti; Galtung, Hilde Kanli; Saeed, Muhammad; Utheim, Tor Paaske; Khuu, Cuong; Galteland, Pal; Sehic, Amer			Dental erosion in mice with impaired salivary gland function	ACTA ODONTOLOGICA SCANDINAVICA			English	Article						Acidic drink; dental enamel; NOD mice; scanning electron microscopy; tooth erosion	NOD MOUSE; AUTOIMMUNE EXOCRINOPATHY; DIABETIC MOUSE; ANIMAL-MODEL; MOLAR TEETH; WEAR; EXPRESSION; PARAMETERS; ENAMEL; PH	Objective: Salivary flow rate exerts an essential impact on the development and progression of dental erosion. In this work, the experimental dental erosion in non-obese diabetic (NOD) mice with reduced salivary flow rate was induced, and the erosive effect of acidic drinks on their dentition was studied. Material and methods: Three acidic drinks (sports drink, cola light drink and sugar containi…	[Tulek, Amela; Galtung, Hilde Kanli; Saeed, Muhammad; Utheim, Tor Paaske; Khuu, Cuong; Sehic, Amer] Univ Oslo, Dept Oral Biol, Fac Dent, Oslo, Norway; [Mulic, Aida] Nord Inst Dent Mat NIOM AS, Oslo, Norway; [Stenhagen, Kjersti] Univ Oslo, Inst Clin Dent, Dept Cariol, Oslo, Norway; [Utheim, Tor Paaske] Oslo Univ Hosp, Dept Med Biochem, Oslo, Norway; [Utheim, Tor Paaske; Galteland, Pal; Sehic, Amer…	University of Oslo; University of Oslo; University of Oslo; University of Oslo	Sehic, A (corresponding author), Univ Oslo, Dept Oral Biol, Fac Dent, Oslo, Norway.	amer.sehic@odont.uio.no	Galtung, Hilde/ABD-9199-2020; Mulic, Aida/ABD-9596-2020	Mulic, Aida/0000-0002-3784-7278	Department of Oral Biology, University of Oslo; Department of Medical Biochemistry, Oslo University Hospital	Department of Oral Biology, University of Oslo; Department of Medical Biochemistry, Oslo University Hospital	This study was funded by the Department of Oral Biology, University of Oslo and Department of Medical Biochemistry, Oslo University Hospital.		43	0	0	0	5	TAYLOR & FRANCIS LTD	ABINGDON	2-4 PARK SQUARE, MILTON PARK, ABINGDON OR14 4RN, OXON, ENGLAND	0001-6357	1502-3850		ACTA ODONTOL SCAND	Acta Odontol. Scand.	JUL 3	2020	78	5
J	Boelsen-Robinson, T; Orellana, L; Backholer, K; Kurzeme, A; Jerebine, A; Gilham, B; Chung, A; Peeters, A				Boelsen-Robinson, Tara; Orellana, Liliana; Backholer, Kathryn; Kurzeme, Ariana; Jerebine, Alethea; Gilham, Beth; Chung, Alexandra; Peeters, Anna			Change in drink purchases in 16 Australian recreation centres following a sugar-sweetened beverage reduction initiative: an observational study	BMJ OPEN			English	Article							INTERRUPTED TIME-SERIES; HEALTHY; STORE; FOOD; AVAILABILITY; ENVIRONMENTS; REGRESSION; CHILDREN; SCHOOLS; QUALITY	Objective To assess the impact of a sugar-sweetened beverage (SSB) reduction initiative on customer purchasing patterns, including volume sales of healthy and unhealthy packaged drinks and sales value of all packaged drinks, in a major Australian aquatic and recreation provider, YMCA Victoria. Design Prospective Setting 16 aquatic and recreation centres in Victoria, Australia. Interventions The S…	[Boelsen-Robinson, Tara; Chung, Alexandra] Monash Univ, Sch Publ Hlth & Prevent Med, Clayton, Vic, Australia; [Boelsen-Robinson, Tara; Backholer, Kathryn; Gilham, Beth; Chung, Alexandra; Peeters, Anna] Deakin Univ, Inst Hlth Transformat, Global Obes Ctr, Geelong, Vic, Australia; [Orellana, Liliana] Deakin Univ, Fac Hlth, Biostat Unit, Geelong, Vic, Australia; [Kurzeme, Ariana; Jerebine, Alethea] …	Monash University; Deakin University; Deakin University	Boelsen-Robinson, T (corresponding author), Monash Univ, Sch Publ Hlth & Prevent Med, Clayton, Vic, Australia.;Boelsen-Robinson, T (corresponding author), Deakin Univ, Inst Hlth Transformat, Global Obes Ctr, Geelong, Vic, Australia.	tara.b@deakin.edu.au	Jerebine, Alethea/ABD-3987-2020; Orellana, Liliana/I-5249-2013	Jerebine, Alethea/0000-0002-1396-244X; Chung, Alexandra/0000-0001-7121-9534; Boelsen-Robinson, Tara/0000-0003-1671-3091; PEETERS, ANNA/0000-0003-4340-9132; Orellana, Liliana/0000-0003-3736-4337	VicHealth; Australian Government; National Health and Medical Research Council Centre for Research Excellence grant [APP1152968]; Australian Prevention Partnership Centre; Deakin University; National Heart Foundation [102047]; YMCA Victoria; Victorian Health Promotion Foundation (VicHealth); National Health and Medical Research Council [GNT1045456]	VicHealth; Australian Government(Australian GovernmentCGIAR); National Health and Medical Research Council Centre for Research Excellence grant(National Health and Medical Research Council (NHMRC) of Australia); Australian Prevention Partnership Centre; Deakin University; National Heart Foundation(National Heart Foundation of Australia); YMCA Victoria; Victorian Health Promotion Foundation (VicHe…	This study was funded in part by VicHealth. TBR is supported by an Australian Government Research Training Program Scholarship, a National Health and Medical Research Council Centre for Research Excellence grant (APP1152968) and a grant from The Australian Prevention Partnership Centre. LO is supported by Deakin University. KB is supported by a National Heart Foundation Future Leader Fellowship (…		39	8	8	1	5	BMJ PUBLISHING GROUP	LONDON	BRITISH MED ASSOC HOUSE, TAVISTOCK SQUARE, LONDON WC1H 9JR, ENGLAND	2044-6055			BMJ OPEN	BMJ Open	MAR	2020	10	3
J	Miller, C; Ettridge, K; Wakefield, M; Pettigrew, S; Coveney, J; Roder, D; Durkin, S; Wittert, G; Martin, J; Dono, J				Miller, Caroline; Ettridge, Kerry; Wakefield, Melanie; Pettigrew, Simone; Coveney, John; Roder, David; Durkin, Sarah; Wittert, Gary; Martin, Jane; Dono, Joanne			Consumption of Sugar-Sweetened Beverages, Juice, Artificially-Sweetened Soda and Bottled Water: An Australian Population Study	NUTRIENTS			English	Article						sugar-sweetened beverages; fruit juice; artificially-sweetened beverages; consumption; national survey	SOFT DRINK CONSUMPTION; INTAKE QUESTIONNAIRE; DENTAL-CARIES; ADULTS; RISK; PATTERNS; CHILDREN; HEALTH; METAANALYSIS; PREVALENCE	Reducing consumption of free sugars, such as those found in high concentrations in manufactured products such as sugar-sweetened beverages (SSBs) and 100% fruit juices, is a global public health priority. This study aimed to measure prevalence of widely available pre-packaged non-alcoholic water-based beverages (carbonated sodas, sports drinks, energy drinks, artificially-sweetened sodas, fruit j…	[Miller, Caroline] Univ Adelaide, Sch Publ Hlth, Adelaide, SA 5000, Australia; [Miller, Caroline; Ettridge, Kerry; Dono, Joanne] South Australian Hlth & Med Res Inst, Hlth Policy Ctr, Adelaide, SA 5000, Australia; [Wakefield, Melanie; Durkin, Sarah] Canc Council Victoria, Ctr Behav Res Canc, Melbourne, Vic 3010, Australia; [Wakefield, Melanie; Durkin, Sarah] Univ Melbourne, Sch Psychol Sci, Melbo…	University of Adelaide; South Australian Health & Medical Research Institute (SAHMRI); Cancer Council Victoria; University of Melbourne; George Institute for Global Health; University of Sydney; Flinders University South Australia; University of South Australia; University of Adelaide; South Australian Health & Medical Research Institute (SAHMRI); Cancer Council Victoria	Miller, C (corresponding author), Univ Adelaide, Sch Publ Hlth, Adelaide, SA 5000, Australia.;Miller, C (corresponding author), South Australian Hlth & Med Res Inst, Hlth Policy Ctr, Adelaide, SA 5000, Australia.	Caroline.Miller@sahmri.com; Kerry.ettridge@sahmri.com; melanie.wakefield@cancervic.org.au; SPettigrew@georgeinstitute.org.au; john.coveney@flinders.edu.au; david.roder@unisa.edu.au; sarah.durkin@cancervic.org.au; gary.wittert@adelaide.edu.au; jane.martin@cancervic.org.au; Jo.dono@sahmri.com	Roder, David/B-7038-2013	Roder, David/0000-0001-6442-4409; Wakefield, Melanie/0000-0002-6183-5699; Pettigrew, Simone/0000-0003-3921-1174; Durkin, Sarah/0000-0002-2795-6454; Coveney, John/0000-0001-8237-0248	NHMRC [GNT 1120618]; NHMRC Career Development Fellowship; Heart Foundation; NHMRC Principal Research Fellowship	NHMRC(National Health and Medical Research Council (NHMRC) of Australia); NHMRC Career Development Fellowship(National Health and Medical Research Council (NHMRC) of Australia); Heart Foundation; NHMRC Principal Research Fellowship(National Health and Medical Research Council (NHMRC) of Australia)	This research was supported by NHMRC Project Grant GNT 1120618. C.M. is supported by an NHMRC Career Development Fellowship and a Heart Foundation future leader fellowship, and M.W. is supported by an NHMRC Principal Research Fellowship.		74	27	27	1	21	MDPI	BASEL	ST ALBAN-ANLAGE 66, CH-4052 BASEL, SWITZERLAND		2072-6643		NUTRIENTS	Nutrients	MAR	2020	12	3
J	Wiggers, D; Asbridge, M; Baskerville, NB; Reid, JL; Hammond, D				Wiggers, Danielle; Asbridge, Mark; Baskerville, N. Bruce; Reid, Jessica L.; Hammond, David			An experimental study on perceptions of energy drink ads among youth and young adults in Canada	APPETITE			English	Article						Energy drink; Marketing; Adolescent; Young adult	SCHOOL-STUDENTS; SPORTS DRINKS; CONSUMPTION; ALCOHOL; ADOLESCENTS; CHILDREN; RISK; PREVALENCE; BEHAVIORS; EXPOSURE	Current regulations in Canada prohibit the marketing of caffeinated energy drinks (CEDs) for use during sports, with alcohol, and by children. The study examined perceptions of CED ads in association with sports and alcohol use, as well as target age groups. An online survey was conducted in 2015 with youth and young adults aged 12-24 years (n = 2010). Participants completed three experiments in …	[Wiggers, Danielle; Reid, Jessica L.; Hammond, David] Univ Waterloo, Sch Publ Hlth & Hlth Syst, 200 Univ Ave W, Waterloo, ON N2L 3G1, Canada; [Asbridge, Mark] Dalhousie Univ, Dept Community Hlth & Epidemiol, Halifax, NS B3H 1V7, Canada; [Baskerville, N. Bruce] Publ Hlth Ontario, Toronto, ON M5G 1V2, Canada; [Baskerville, N. Bruce] Univ Waterloo, Sch Pharm, Kitchener, ON N2G 1C5, Canada	University of Waterloo; Dalhousie University; University of Waterloo	Hammond, D (corresponding author), Univ Waterloo, Sch Publ Hlth & Hlth Syst, 200 Univ Ave W, Waterloo, ON N2L 3G1, Canada.	dhammond@uwaterloo.ca		Baskerville, Neill Bruce/0000-0003-4517-7443	Canadian Institutes of Health Research (CIHR); CIHR New Investigator Award; Canadian Cancer Society Research Institute Junior Investigator Research Award; CIHR-Public Health Agency of Canada Applied Public Health Research Chair	Canadian Institutes of Health Research (CIHR)(Canadian Institutes of Health Research (CIHR)); CIHR New Investigator Award(Canadian Institutes of Health Research (CIHR)); Canadian Cancer Society Research Institute Junior Investigator Research Award; CIHR-Public Health Agency of Canada Applied Public Health Research Chair	This research was supported by a Canadian Institutes of Health Research (CIHR) Operating Grant (Evaluating the impact of Canada's caffeinated energy drink policy among youth and young adults). Additional support was provided by a CIHR New Investigator Award (Hammond), a Canadian Cancer Society Research Institute Junior Investigator Research Award (Hammond), and a CIHR-Public Health Agency of Cana…		43	2	2	2	11	ACADEMIC PRESS LTD- ELSEVIER SCIENCE LTD	LONDON	24-28 OVAL RD, LONDON NW1 7DX, ENGLAND	0195-6663	1095-8304		APPETITE	Appetite	MAR 1	2020	146
J	Park, HJ; Jeong, JM; Yoon, JH; Son, SG; Kim, YK; Kim, D; Lee, KG; Choi, BG				Park, Hong Jun; Jeong, Jae-Min; Yoon, Jo Hee; Son, Seon Gyu; Kim, Yeong Kyun; Kim, Do Hyun; Lee, Kyoung G.; Choi, Bong Gill			Preparation of ultrathin defect-free graphene sheets from graphite via fluidic delamination for solid-contact ion-to-electron transducers in potentiometric sensors	JOURNAL OF COLLOID AND INTERFACE SCIENCE			English	Article						Ion sensor; Graphene; Potentiometry; Solid contact; Exfoliation	SELECTIVE ELECTRODES; SHEAR EXFOLIATION; CHALLENGES; EXERCISE; OXIDE	In this study, ultrathin and defect-free graphene (Gr) sheets were prepared through a fluid dynamics-induced shear exfoliation method using graphite. The high hydrophobicity and surface area of Gr make it attractive as a solid-contact ion-to-electron transducer for potentiometric K+ sensors, in which the electrodes are fabricated through a screen-printing process. The electrochemical characteriza…	[Park, Hong Jun; Yoon, Jo Hee; Son, Seon Gyu; Kim, Yeong Kyun; Choi, Bong Gill] Kangwon Natl Univ, Dept Chem Engn, Samcheok 25913, South Korea; [Jeong, Jae-Min; Kim, Do Hyun] Korea Adv Inst Sci & Technol, Dept Chem & Biomol Engn, Daejeon 34141, South Korea; [Lee, Kyoung G.] Natl NanoFab Ctr NNFC, Nanobio Applicat Team, Daejeon 34141, South Korea	Kangwon National University; Korea Advanced Institute of Science & Technology (KAIST)	Choi, BG (corresponding author), Kangwon Natl Univ, Dept Chem Engn, Samcheok 25913, South Korea.;Lee, KG (corresponding author), Natl NanoFab Ctr NNFC, Nanobio Applicat Team, Daejeon 34141, South Korea.	kglee@nnfc.re.kr; bgchoi@kangwon.ac.kr	, Do Hyun Kim/C-2022-2011; Jeong, Jae-Min/AAS-2380-2020	Jeong, Jae-Min/0000-0002-4382-2245; Lee, Kyoung G./0000-0003-2691-0910	National Research Foundation of Korea (NRF) - Korea government (MSIT) [2018R1A2A3075668]; KRICT Core Project; Commercialization Promotion Agency for R&D Outcomes (COMPA) - Ministry of Science and ICT [20191(000333)]	National Research Foundation of Korea (NRF) - Korea government (MSIT)(National Research Foundation of KoreaMinistry of Science, ICT & Future Planning, Republic of Korea); KRICT Core Project; Commercialization Promotion Agency for R&D Outcomes (COMPA) - Ministry of Science and ICT	This work was supported by the National Research Foundation of Korea (NRF) grant funded by the Korea government (MSIT, No. 2018R1A2A3075668) and KRICT Core Project. This research was also supported by the Commercialization Promotion Agency for R&D Outcomes (COMPA, No. 20191(000333) funded by the Ministry of Science and ICT.		42	9	9	3	34	ACADEMIC PRESS INC ELSEVIER SCIENCE	SAN DIEGO	525 B ST, STE 1900, SAN DIEGO, CA 92101-4495 USA	0021-9797	1095-7103		J COLLOID INTERF SCI	J. Colloid Interface Sci.	FEB 15	2020	560
J	Berry, CW; Murray, B; Kenney, WL				Berry, Craig W.; Murray, Bob; Kenney, W. Larry			Scientific basis for a milk permeate-based sports drink - A critical review	INTERNATIONAL DAIRY JOURNAL			English	Review							BEVERAGE HYDRATION INDEX; FLUID BALANCE; INTESTINAL-ABSORPTION; RANDOMIZED-TRIAL; POSTEXERCISE REHYDRATION; VOLUNTARY DRINKING; EXERCISE CAPACITY; ELECTROLYTE; WATER; INGESTION	Fluid homeostasis is challenged during exercise when fluid availability is limited or when fluid loss is not properly replaced. Sports drinks are designed to improve hydration by stimulating fluid ingestion, reabsorption, and retention. Milk has been suggested to be an alternative hydration source to sports drinks due to its higher electrolyte concentrations and similar carbohydrate content. As m…	[Berry, Craig W.; Kenney, W. Larry] Penn State Univ, Dept Kinesiol, Noll Lab, University Pk, PA 16802 USA; [Murray, Bob] Sports Sci Insights LLC, Crystal Lake, IL 60014 USA; [Kenney, W. Larry] Penn State Univ, Grad Program Physiol, University Pk, PA 16802 USA	Pennsylvania Commonwealth System of Higher Education (PCSHE); Pennsylvania State University; Pennsylvania State University - University Park; Pennsylvania Commonwealth System of Higher Education (PCSHE); Pennsylvania State University; Pennsylvania State University - University Park	Berry, CW (corresponding author), Penn State Univ, Dept Kinesiol, Noll Lab, University Pk, PA 16802 USA.	cwb92@psu.edu	Murray, Bob/HGD-0639-2022						75	2	2	3	3	ELSEVIER SCI LTD	OXFORD	THE BOULEVARD, LANGFORD LANE, KIDLINGTON, OXFORD OX5 1GB, OXON, ENGLAND	0958-6946	1879-0143		INT DAIRY J	Int. Dairy J.	APR	2022	127
J	Yoon, JH; Park, HJ; Park, SH; Lee, KG; Choi, BG				Yoon, Jo Hee; Park, Hong Jun; Park, Seung Hwa; Lee, Kyoung G.; Choi, Bong Gill			Electrochemical characterization of reduced graphene oxide as an ion-to-electron transducer and application of screen-printed all-solid-state potassium ion sensors	CARBON LETTERS			English	Article						Ion sensor; Reduced graphene oxide; Potentiometry; Solid contact; Screen printing	SELECTIVE ELECTRODES; CONTACT; CARBON; REDUCTION; LAYER	We report potentiometric performances of ion-to-electron transducer based on reduced graphene oxide (RGO) for application of all-solid-state potassium ion sensors. A large surface area and pore structure of RGO are obtained by a hydrothermal self-assembly of graphene oxide. The extensive electrochemical characterization of RGO solid contact at the interface of ion-selective membrane and gold elec…	[Yoon, Jo Hee; Park, Hong Jun; Park, Seung Hwa; Choi, Bong Gill] Kangwon Natl Univ, Dept Chem Engn, 346 Joongang Ro, Samcheok 25913, Gangwon Do, South Korea; [Lee, Kyoung G.] Natl Nanofab Ctr, Bio Applicat Team, 291 Daehak Ro, Daejeon 34141, South Korea	Kangwon National University	Choi, BG (corresponding author), Kangwon Natl Univ, Dept Chem Engn, 346 Joongang Ro, Samcheok 25913, Gangwon Do, South Korea.;Lee, KG (corresponding author), Natl Nanofab Ctr, Bio Applicat Team, 291 Daehak Ro, Daejeon 34141, South Korea.	kglee@nnfc.re.kr; bgchoi@kangwon.ac.kr			Bio & Medical Technology Development Program of the National Research Foundation (NRF) - Korean government (MSIP) [2015M3A9D7067457, 2018R1C1B3001553]	Bio & Medical Technology Development Program of the National Research Foundation (NRF) - Korean government (MSIP)(Ministry of Food & Drug Safety (MFDS), Republic of Korea)	This research was supported by the Bio & Medical Technology Development Program of the National Research Foundation (NRF) and funded by the Korean government (MSIP) (Nos. 2015M3A9D7067457, 2018R1C1B3001553).		30	17	17	3	25	SPRINGER JAPAN KK	TOKYO	SHIROYAMA TRUST TOWER 5F, 4-3-1 TORANOMON, MINATO-KU, TOKYO, 105-6005, JAPAN	1976-4251	2233-4998		CARBON LETT	Carbon Lett.	FEB	2020	30	1
J	Abinaya, S; Devi, RG; Priya, AJ				Abinaya, S.; Devi, R. Gayatri; Priya, A. Jothi			Knowledge and Awareness on the Importance of Tender Coconut Water-A Survey	BIOSCIENCE BIOTECHNOLOGY RESEARCH COMMUNICATIONS			English	Article						AWARENESS; BENEFITS; IMPORTANCE; POPULAR SPORTS DRINK; TENDER COCONUT WATER		Tender coconut water is the clear liquid within a young fresh coconut. The benefits of coconut water includes reduced body heat, stomach pain and acts as digestive, applying in hair to promote hair growth. The aim of this study is to assess the knowledge and awareness of people about the importance of tender coconut water. A self-administered questionnaire comprising 10 questions was circulated t…	[Abinaya, S.] Saveetha Univ, Saveetha Inst Med & Tech Sci SIMATS, Saveetha Dent Coll, Dept Physiol, Chennai, Tamil Nadu, India; [Devi, R. Gayatri; Priya, A. Jothi] Saveetha Univ, Saveetha Inst Med & Tech Sci, Saveetha Dent Coll & Hosp, Dept Biochem, Chennai 77, Tamil Nadu, India	Saveetha Institute of Medical & Technical Science; Saveetha Dental College & Hospital; Saveetha Institute of Medical & Technical Science; Saveetha Dental College & Hospital	Devi, RG (corresponding author), Saveetha Univ, Saveetha Inst Med & Tech Sci, Saveetha Dent Coll & Hosp, Dept Biochem, Chennai 77, Tamil Nadu, India.	gayatri.physio88@gmail.com	priya, jothi/AAG-6215-2021; R, Gayatri Devi/AAI-6339-2021		Saveetha Dental College	Saveetha Dental College	We thank Saveetha Dental College for providing us the support to conduct the study.		30	0	0	2	2	SOC SCIENCE & NATURE	BHOPAL	C-52 HOUSING BOARD COLONY, KOHE FIZA, BHOPAL, MADHYA PRADESH 462 001, INDIA	0974-6455			BIOSCI BIOTECH RES C	Biosci. Biotechnol. Res. Commun.		2020	13	8
J	Ahmed, S; Sharif, MK; Butt, MS; Akram, Z; Yousaf, S; Imran, M; Nadeem, M; Yousuf, MR				Ahmed, Sheraz; Sharif, Mian Kamran; Butt, Masood Sadiq; Akram, Zeeshan; Yousaf, Shumaila; Imran, Muhammad; Nadeem, Muhammad; Yousuf, Muhammad Rizwan			Development of nutritious probiotic sportsman drink	PAKISTAN JOURNAL OF PHARMACEUTICAL SCIENCES			English	Article						Nutrition; whey; probiotic; sportsman	BOVINE-MILK; WHEY; PROTEINS; PEPTIDES	Whey plays an important role in the sports nutrition because of high quality proteins and essential amino acid profile. Nine formulations of sportsman drinks were made using Cheddar, Mozzarella and Paneer whey with normal as well as additional fermentation. The developed sportsman drinks were evaluated for physico-chemical analyses, amino acid profile, viscosity and total plate count along with s…	[Ahmed, Sheraz] Cholistan Univ Vet & Anim Sci, Fac Biosci, Dept Food Sci, Bahawalpur, Pakistan; [Sharif, Mian Kamran; Butt, Masood Sadiq; Akram, Zeeshan] Univ Agr Faisalabad, Fac Food Nutr & Home Sci, Faisalabad, Pakistan; [Yousaf, Shumaila] Nucl Inst Agr & Biol, Faisalabad, Pakistan; [Imran, Muhammad] Univ Lahore, Univ Inst Diet & Nutr Sci, Fac Allied Hlth Sci, Lahore, Pakistan; [Nadeem, Muhamma…	University of Agriculture Faisalabad; Nuclear Institute for Agriculture & Biology - Pakistan; University of Lahore; COMSATS University Islamabad (CUI); University of Veterinary & Animal Science - Pakistan	Ahmed, S (corresponding author), Cholistan Univ Vet & Anim Sci, Fac Biosci, Dept Food Sci, Bahawalpur, Pakistan.	sheraz1080@yahoo.com	Sharif, Mian Kamran/AAD-9627-2019; Nadeem, Muhammad/AAZ-2541-2021; Butt, Masood Sadiq/AAZ-8801-2021; imran, muhammad/HDM-5119-2022; Butt, Masood Sadiq/ABB-9144-2021	Sharif, Mian Kamran/0000-0001-6244-1002; Butt, Masood Sadiq/0000-0002-5805-8702					30	1	1	0	6	UNIV KARACHI	KARACHI	UNIV CAMPUS, FAC PHARMACY, KARACHI, 75270, PAKISTAN	1011-601X			PAK J PHARM SCI	Pak. J. Pharm. Sci.	JAN	2020	33	1
J	Choi, MK; Bae, YJ; Kim, MH				Choi, Mi-Kyeong; Bae, Yun-Jung; Kim, Mi-Hyun			Nutritional evaluation of processed beverages sold in Korea focusing on calcium, potassium, magnesium and boron contents	JOURNAL OF FOOD AND NUTRITION RESEARCH			English	Article						beverage; calcium; potassium; magnesium; boron	SUGAR-SWEETENED BEVERAGES; BLOOD-PRESSURE; DENTAL-CARIES; BONE MASS; CONSUMPTION; RISK; MINERALS; CHILDREN; ADULTS; FOODS	This study aimed at evaluation of the nutritional value of processed beverages commonly sold in Korea, focusing on calcium, potassium, magnesium and boron. The beverages collected (91 products sold in Korean retail stores) were classified into 12 types (fruit juices, fruit beverages, carbonated beverages, sports drinks, caffeinated beverages, alcoholic beverages, teas, natural mineral water, milk…	[Choi, Mi-Kyeong; Kim, Mi-Hyun] Kongju Natl Univ, Div Food Sci, Daehak Ro 54, Yesan 32439, South Korea; [Bae, Yun-Jung] Korea Natl Univ Transportat, Div Food Sci & Biotechnol, Daehak Ro 61, Jeungpyeong 27909, South Korea	Kongju National University; Korea National University of Transportation	Kim, MH (corresponding author), Kongju Natl Univ, Div Food Sci, Daehak Ro 54, Yesan 32439, South Korea.	mhkim1129@kongju.ac.kr							35	1	1	0	0	VUP FOOD RESEARCH INST, BRATISLAVA	BRATISLAVA 26	PRIEMYSELNA 4, PO BOX 25, BRATISLAVA 26, SK-824 75, SLOVAKIA	1336-8672	1338-4260		J FOOD NUTR RES-SLOV	J. Food Nutr. Res.		2020	59	3
J	Chryssanthopoulos, C; Tsolakis, C; Bottoms, L; Toubekis, A; Zacharogiannis, E; Pafili, Z; Maridaki, M				Chryssanthopoulos, Costas; Tsolakis, Charis; Bottoms, Lindsay; Toubekis, Argyris; Zacharogiannis, Elias; Pafili, Zoi; Maridaki, Maria			EFFECT OF A CARBOHYDRATE-ELECTROLYTE SOLUTION ON FLUID BALANCE AND PERFORMANCE AT A THERMONEUTRAL ENVIRONMENT IN INTERNATIONAL-LEVEL FENCERS	JOURNAL OF STRENGTH AND CONDITIONING RESEARCH			English	Article						sports drink; fencing training; fluid loss	PREDICTING BODY DENSITY; PHYSIOLOGICAL-RESPONSES; GENERALIZED EQUATIONS; ENDURANCE CAPACITY; SOCCER PLAYERS; HOCKEY PLAYERS; EXERCISE; DEHYDRATION; INGESTION; HYDRATION	The purpose of the study was to examine a possible effect of a carbohydrate-electrolyte (CHO-E) solution on fluid balance and performance in fencing at a thermoneutral environment. Sixteen fencers performed two 120-minute training sessions separated by 7-14 days under similar environmental conditions (temperature: 20.3 degrees C and humidity: 45-47%). Each session consisted of 60-minute condition…	[Chryssanthopoulos, Costas; Tsolakis, Charis; Toubekis, Argyris; Zacharogiannis, Elias; Maridaki, Maria] Univ Athens, Sch Phys Educ & Sports Sci, Athens, Greece; [Chryssanthopoulos, Costas] Univ Athens, Sch Med, Dept Expt Physiol, Athens, Greece; [Bottoms, Lindsay] Univ Hertfordshire, Sch Life & Med Sci, Dept Psychol & Sports Sci, Hatfield, Herts, England; [Pafili, Zoi] Achillopoul Gen Hosp, Dept…	National & Kapodistrian University of Athens; Athens Medical School; National & Kapodistrian University of Athens; University of Hertfordshire	Chryssanthopoulos, C (corresponding author), Univ Athens, Sch Phys Educ & Sports Sci, Athens, Greece.;Chryssanthopoulos, C (corresponding author), Univ Athens, Sch Med, Dept Expt Physiol, Athens, Greece.	chryssan@phed.uoa.gr	Zacharogiannis, Elias/AAD-7252-2019; Pafili, Zoe/O-4367-2017; Toubekis, Argyris/AAD-8371-2019	Bottoms, Lindsay/0000-0003-4632-3764; Maridaki, Maria/0000-0003-3458-4633; Pafili, Zoe/0000-0002-8321-8982; Toubekis, Argyris/0000-0002-2040-354X					51	1	1	0	9	LIPPINCOTT WILLIAMS & WILKINS	PHILADELPHIA	TWO COMMERCE SQ, 2001 MARKET ST, PHILADELPHIA, PA 19103 USA	1064-8011	1533-4287		J STRENGTH COND RES	J. Strength Cond. Res.	JAN	2020	34	1
J	Cuadrado, C; Dunstan, J; Silva-Illanes, N; Mirelman, AJ; Nakamura, R; Suhrcke, M				Cuadrado, Cristobal; Dunstan, Jocelyn; Silva-Illanes, Nicolas; Mirelman, Andrew J.; Nakamura, Ryota; Suhrcke, Marc			Effects of a sugar-sweetened beverage tax on prices and affordability of soft drinks in Chile: A time series analysis	SOCIAL SCIENCE & MEDICINE			English	Article						Chile; Sugar-sweetened beverage; Soda; Soft drink; Tax; Fiscal policy; Taxation; Price; Affordability	BODY-MASS INDEX; CORONARY-HEART-DISEASE; CARDIOVASCULAR-DISEASE; METABOLIC SYNDROME; METAANALYSIS; FOOD; CONSUMPTION; HEALTH; OBESITY; WEIGHT	Chile is one of several countries that recently implemented a fiscal policy to reduce soft drink (SD) intake and obesity. In 2014 the government increased the existing ad-valorem tax on high-sugar SD by 5% and decreased by 3% the tax on low-sugar SD, based on a 6.25gr/100 ml sugar threshold. This study aims to evaluate the tax modification passed-on to consumers through prices, and to calculate c…	[Cuadrado, Cristobal; Dunstan, Jocelyn; Silva-Illanes, Nicolas] Univ Chile, Escuela Salud Publ, Santiago, Chile; [Mirelman, Andrew J.; Nakamura, Ryota; Suhrcke, Marc] Univ York, Ctr Hlth Econ, York, N Yorkshire, England; [Nakamura, Ryota] Hitotsubashi Univ, Hitotsubashi Inst Adv Study, Kunitachi, Tokyo, Japan; [Suhrcke, Marc] Luxembourg Inst Socioecon Res, Esch Sur Alzette, Luxembourg	Universidad de Chile; University of York - UK; Hitotsubashi University	Cuadrado, C (corresponding author), Independencia 939, Santiago, Chile.	ccuadrado@uchile.cl	Dunstan, Jocelyn/L-4000-2018; Cuadrado, Cristobal/J-2572-2014	Dunstan, Jocelyn/0000-0001-6726-7242; Suhrcke, Marc/0000-0001-7263-8626; Cuadrado, Cristobal/0000-0002-0174-5958; Nakamura, Ryota/0000-0002-3217-6452	RCUK; CONICYT Chile (RCUK-CONICYT Newton-Picarte) [MR/N026640/1]	RCUK(UK Research & Innovation (UKRI)); CONICYT Chile (RCUK-CONICYT Newton-Picarte)	This project was funded by RCUK and CONICYT Chile (RCUK-CONICYT Newton-Picarte MR/N026640/1 grant). We are grateful to Claudio Agostini for commentaries on an earlier version of this manuscript. Also, three anonymous reviewers for insightful contributions to improve this work.		62	14	14	1	7	PERGAMON-ELSEVIER SCIENCE LTD	OXFORD	THE BOULEVARD, LANGFORD LANE, KIDLINGTON, OXFORD OX5 1GB, ENGLAND	0277-9536			SOC SCI MED	Soc. Sci. Med.	JAN	2020	245
J	Figueira, AC; Bizarra, F; Graca, SR; Pinto, IO				Figueira, Ana C.; Bizarra, Fatima; Graca, Sandra R.; Pinto, Ines O.			Prevalence of dental erosion, caries, and orofacial injuries in roller hockey athletes: Preliminary study in the district of Lisbon	REVISTA PORTUGUESA DE ESTOMATOLOGIA MEDICINA DENTARIA E CIRURGIA MAXILOFACIAL			Portuguese	Article						Energy drinks; Dental caries; Dental erosion; Roller hockey; Malocclusion; Mouth protectors; Tooth injuries; Traumatology	SPORTS DRINKS; MOUTHGUARDS; PLAYERS; TRAUMA	Objectives: To determine the prevalence of caries, dental erosion, orofacial trauma, and malocclusion in roller hockey athletes; to relate oral changes to the consumption of sports and energy drinks and the use of mouthguards by these athletes; to assess the coaches' perception of the causes of orofacial trauma in athletes. Methods: Observational and cross-sectional study carried out in 105 indiv…	[Figueira, Ana C.; Bizarra, Fatima; Graca, Sandra R.; Pinto, Ines O.] Univ Lisbon, Fac Med Dent, Lisbon, Portugal	Universidade de Lisboa	Figueira, AC (corresponding author), Univ Lisbon, Fac Med Dent, Lisbon, Portugal.	anacatarinafigueira@campus.ul.pt	Pinto, Inês/GVT-4690-2022						30	0	0	2	4	SPEMD-SOC PORTUGUESA ESTOMATOLOGIA & MEDICINA DENTARIA	LISBOA	RUA PROF FERNANDO FONSECA, 10A-ESCRITRIO 7, LISBOA, 1600-618, PORTUGAL	1646-2890	1647-6700		REV PORT ESTOMATOL M	REV. PORT. ESTOMATOL. MED. DENT. CIR. MAXILOFAC.		2020	61	3
J	Gubanenko, GA; Kudriavtsev, MD; Rechkina, EA; Naimushina, LV; Mayurnikova, LA				Gubanenko, G. A.; Kudriavtsev, M. D.; Rechkina, E. A.; Naimushina, L., V; Mayurnikova, L. A.			VITAMIN-MINERAL ISOTONIC DRINKS WITH SPIRULINA IN SPORTS NUTRITION	HUMAN SPORT MEDICINE			Russian	Article						spirulina; vitamin and mineral complex; isotonic sports drinks; physiological norms; daily demand; formulations		Aim. The paper is aimed at developing isotonic vitamin and mineral drinks with spirulina, fruits and Siberian berries. Materials and Methods. Spirulina microalgae (Royal Forest, TU 03.21.49-009-29903295-2017) was purchased at the Healthy Food Products specialized store. The physicochemical parameters of spirulina powder were determined in accordance with GOST 31412-2010. The mineral composition o…	[Gubanenko, G. A.; Kudriavtsev, M. D.; Naimushina, L., V] Siberian Fed Univ, Krasnoyarsk, Russia; [Kudriavtsev, M. D.] Minist Internal Affair Russian Federat, Siberian Law Inst, Krasnoyarsk, Russia; [Kudriavtsev, M. D.] Krasnoyarsk State Pedag Univ, Krasnoyarsk, Russia; [Kudriavtsev, M. D.] Reshetnev Siberian State Univ Sci & Technol, Krasnoyarsk, Russia; [Rechkina, E. A.] Krasnoyarsk State Agr U…	Siberian Federal University; Krasnoyarsk State Pedagogical University; Reshetnev Siberian State University of Science & Technology; Krasnoyarsk State Agrarian University; Kemerovo State University	Gubanenko, GA (corresponding author), Siberian Fed Univ, Krasnoyarsk, Russia.	gubanenko@list.ru; kumid@yandex.ru; rehkina.e@list.ru; naimlivi@mail.ru; nir30@mail.ru	Galina, Gubanenko/AAB-9113-2022; Kudravcev, M. D./Q-2614-2016	Kudravcev, M. D./0000-0002-2432-1699; Mayurnikova, Larisa/0000-0003-4592-8382; Galina, Gubanenko/0000-0002-3049-0835; Rechkina, Ekaterina/0000-0002-8045-9529					14	1	1	1	13	SOUTH URAL STATE UNIV, SCIENTIFIC RESEARCH DEPT	CHELYABINSK	76, LENIN PROSPECT, CHELYABINSK, 454080, RUSSIA	2500-0209	2500-0195		HUM SPORT MED	Hum. Sport Med.		2020	20	3
J	Kim, DH; Bae, GT; Lee, JY				Kim, Do-Hyung; Bae, Gyu-Tae; Lee, Joo-Young			A novel vest with dual functions for firefighters: combined effects of body cooling and cold fluid ingestion on the alleviation of heat strain	INDUSTRIAL HEALTH			English	Article						Cooling vest; Skin cooling; Hydration; Firefighters; Heat strain	ICE SLURRY INGESTION; CONTAINED BREATHING APPARATUS; PERSONAL PROTECTIVE EQUIPMENT; PHYSIOLOGICAL-RESPONSES; WORK; EXERCISE; PERFORMANCE; STRESS; HOT; INTERMITTENT	This study investigated the separate and combined effects of skin cooling and cold fluid ingestion on the alleviation of heat strain when wearing protective firefighting clothing at an air temperature of 311 degrees C with 511%RHL A vest with the dual functions of cooling and providing sports drink supply (1.2% body mass) was developed. Eight males participated in the following four conditions: c…	[Kim, Do-Hyung; Bae, Gyu-Tae; Lee, Joo-Young] Seoul Natl Univ, Dept Text Merchandising & Fash Design, Seoul, South Korea; [Lee, Joo-Young] Seoul Natl Univ, Res Inst Human Ecol, Seoul, South Korea	Seoul National University (SNU); Seoul National University (SNU)	Lee, JY (corresponding author), Seoul Natl Univ, Dept Text Merchandising & Fash Design, Seoul, South Korea.;Lee, JY (corresponding author), Seoul Natl Univ, Res Inst Human Ecol, Seoul, South Korea.	leex3140@snu.ac.kr			Ministry of Public Safety and Security under the Fire Fighting Safety & 119 Rescue Technology Research and Development Program [2015-82, 2015-76]	Ministry of Public Safety and Security under the Fire Fighting Safety & 119 Rescue Technology Research and Development Program	We truly appreciate subjects for their participation and Yoon-Jeong Hur and Andrew Gorski for their technical supports. This work was supported by the Ministry of Public Safety and Security under the Fire Fighting Safety & 119 Rescue Technology Research and Development Program (MPSS-Fire Fighting Safety-2015-82 & MPSSFire Fighting Safety-2015-76).		75	3	3	2	15	NATL INST OCCUPATIONAL SAFETY & HEALTH, JAPAN	KAWASAKI KANAGAWA	21-1 NAGAO 6-CHOME TAMA-KU, KAWASAKI KANAGAWA, 214, JAPAN	0019-8366	1880-8026		IND HEALTH	Ind. Health		2020	58	2
J	Korkmaz, E; Kaptan, A				Korkmaz, Elif; Kaptan, Arife			Cross-Sectional Analysis of Prevalence and Aetiological Factors of Dental Erosion in Turkish Children Aged 7-14 Years	ORAL HEALTH & PREVENTIVE DENTISTRY			English	Article						dental erosion; aetiological; paediatric dentistry; prevalence; O'Sullivan's erosion index	SCHOOL-CHILDREN; RISK INDICATORS; PERMANENT TEETH; ENAMEL EROSION; SPORTS DRINKS; TOOTH EROSION; LIFE-STYLE; ADOLESCENTS; 14-YEAR-OLD; WEAR	Purpose: This study aimed to estimate the prevalence, distribution, and the associated factors of tooth erosion in Turkish school children. Materials and Methods: A cross-sectional analysis was performed on a representative sample of 473 children (aged 7-14 years) from 11 public schools in Turkey. Parents were asked to fill out a questionnaire to collect sociodemographic data. A questionnaire was…	[Korkmaz, Elif; Kaptan, Arife] Cumhuriyet Univ, Dept Pediat Dent, Fac Dent, Sivas, Turkey	Cumhuriyet University	Kaptan, A (corresponding author), Cumhuriyet Univ, Dept Pediat Dent, Fac Dent, Sivas, Turkey.	arife_sozen@yahoo.com			Scientific Research Project Fund Sivas Cumhuriyet University [DIS-212]	Scientific Research Project Fund Sivas Cumhuriyet University(Cumhuriyet University)	This work was supported by the Scientific Research Project Fund Sivas Cumhuriyet University [Grant number DIS-212] .The authors thank to Dr Ziynet Cinar for her assistance with the statistical analysis.		55	2	2	1	2	QUINTESSENCE PUBLISHING CO INC	HANOVER PARK	4350 CHANDLER DRIVE, HANOVER PARK, IL 60133 USA	1602-1622	1757-9996		ORAL HLTH PREV DENT	Oral Health Prev. Dent.		2020	18	1
J	Chantler, S; Griffiths, A; Matu, J; Davison, G; Holliday, A; Jones, B				Chantler, Sarah; Griffiths, Alex; Matu, Jamie; Davison, Glen; Holliday, Adrian; Jones, Ben			A systematic review: Role of dietary supplements on markers of exercise-associated gut damage and permeability	PLOS ONE			English	Review							INDUCED GASTROINTESTINAL PERMEABILITY; BOVINE COLOSTRUM SUPPLEMENTATION; ORAL GLUTAMINE SUPPLEMENTATION; EXERTIONAL-HEAT STRESS; INTESTINAL PERMEABILITY; TIGHT JUNCTION; ZINC CARNOSINE; SPORTS DRINK; DOUBLE-BLIND; PERFORMANCE	Nutrition strategies and supplements may have a role to play in diminishing exercise associated gastrointestinal cell damage and permeability. The aim of this systematic review was to determine the influence of dietary supplements on markers of exercise-induced gut endothelial cell damage and/or permeability. Five databases were searched through to February 2021. Studies were selected that evalua…	[Chantler, Sarah; Holliday, Adrian; Jones, Ben] Leeds Beckett Univ, Carnegie Appl Rugby Res CARR Ctr, Carnegie Sch Sport, Leeds, W Yorkshire, England; [Chantler, Sarah] Yorkshire Carnegie Rugby Union Club, Leeds, W Yorkshire, England; [Griffiths, Alex; Matu, Jamie] Leeds Beckett Univ, Sch Clin & Appl Sci, Leeds, W Yorkshire, England; [Davison, Glen] Univ Kent, Sch Sport & Exercise Sci, Endurance …	Leeds Beckett University; Leeds Beckett University; University of Kent; Newcastle University - UK; University of New England; University of Cape Town	Chantler, S (corresponding author), Leeds Beckett Univ, Carnegie Appl Rugby Res CARR Ctr, Carnegie Sch Sport, Leeds, W Yorkshire, England.;Chantler, S (corresponding author), Yorkshire Carnegie Rugby Union Club, Leeds, W Yorkshire, England.	s.a.chantler@leedsbeckett.ac.uk		Chantler, Sarah/0000-0003-3215-092X; Davison, Glen/0000-0003-4340-0074					121	3	3	2	2	PUBLIC LIBRARY SCIENCE	SAN FRANCISCO	1160 BATTERY STREET, STE 100, SAN FRANCISCO, CA 94111 USA	1932-6203			PLOS ONE	PLoS One		2022	17	4
J	Massignan, C; Moro, J; Moccelini, B; de Vasconcelos, FMT; Cardoso, M; Bolan, M				Massignan, Carla; Moro, Juliana; Moccelini, Barbara; Torres de Vasconcelos, Fernanda Marques; Cardoso, Mariane; Bolan, Michele			Socio-economic characteristics, acid drinking patterns and gastric alterations associated with erosive tooth wear in children: a cross-sectional study	EUROPEAN ARCHIVES OF PAEDIATRIC DENTISTRY			English	Article						Tooth erosion; Prevalence; Children	DENTAL EROSION; SCHOOL-CHILDREN; RISK-FACTORS; PREVALENCE; CONSUMPTION; ADOLESCENTS; DIAGNOSIS; SPORTS	Aims Assessing the influence of socio-economic characteristics, acid drinking patterns and gastric alterations considering erosive tooth experience in children. Methods Cross-sectional study to assess 08-10-year-old children enrolled in the primary education in public schools in Florianopolis, Brazil (n = 1085). Caregivers have answered questionnaires comprising independent variables (head of the…	[Massignan, Carla; Moro, Juliana; Moccelini, Barbara; Cardoso, Mariane; Bolan, Michele] Univ Fed Santa Catarina, Sch Dent, Dept Pediat Dent, Florianopolis, SC, Brazil; [Massignan, Carla] UFSC, Dept Odontol, CCS ODT, Campus Univ, BR-88040900 Trindade Florianopolis, SC, Brazil	Universidade Federal de Santa Catarina (UFSC); Universidade Federal de Santa Catarina (UFSC)	Massignan, C (corresponding author), Univ Fed Santa Catarina, Sch Dent, Dept Pediat Dent, Florianopolis, SC, Brazil.;Massignan, C (corresponding author), UFSC, Dept Odontol, CCS ODT, Campus Univ, BR-88040900 Trindade Florianopolis, SC, Brazil.	carmassignan@yahoo.com.br; juliana.moroo@hotmail.com; barbaramoccelini@gmail.com; nannda.odonto@gmail.com; mariane.cardoso@ufsc.br; michele.bolan@ufsc.br	massignan, carla/AAM-6375-2020	massignan, carla/0000-0001-8033-055X; Moccelini, Barbara Suelen/0000-0002-0952-6899	Coordenacao de Aper-feicoamento de Pessoal de Nivel Superior - Brasil (CAPES) [001]; Fundacao de Amparo a Pesquisa e Inovacao do Estado de Santa Catarina (FAPESC)	Coordenacao de Aper-feicoamento de Pessoal de Nivel Superior - Brasil (CAPES)(Coordenacao de Aperfeicoamento de Pessoal de Nivel Superior (CAPES)); Fundacao de Amparo a Pesquisa e Inovacao do Estado de Santa Catarina (FAPESC)(Fundacao de Amparo a Pesquisa e Inovacoo Estado de Santa Catarina (FAPESC))	This study was financed in part by the Coordenacao de Aper-feicoamento de Pessoal de Nivel Superior - Brasil (CAPES) - Finance Code 001 and Fundacao de Amparo a Pesquisa e Inovacao do Estado de Santa Catarina (FAPESC).		35	4	4	0	3	SPRINGER	NEW YORK	ONE NEW YORK PLAZA, SUITE 4600, NEW YORK, NY, UNITED STATES	1818-6300	1996-9805		EUR ARCH PAEDIATR DE	Eur. Arch. Paediatr. Dent.	OCT	2020	21	5
J	Aljaloud, SO				Aljaloud, Sulaiman Omar			Knowledge and behavior of Saudi University athletes toward energy and sport drinks with emphasis on microbial quality and safety	PROGRESS IN NUTRITION			English	Article						sports drinks (SDs); energy drinks (EDs); knowledge; behavior; microbial quality; safety; University athletes	CONSUMPTION; STUDENTS; PATTERNS	The aim of this study was to assess the knowledge and behavior of university athletes in Saudi Arabia toward energy and sports drinks. Also, the microbiological quality of local drinks available in the market was also assessed. Of the 120 university athletes surveyed, 69 were taking sports drinks, whereas 51 were taking energy drinks. The study consisted of ten questions related to the university…	[Aljaloud, Sulaiman Omar] King Saud Univ, Coll Sports Sci & Phys Act, POB 1949, Riyadh 11441, Saudi Arabia	King Saud University	Aljaloud, SO (corresponding author), King Saud Univ, Coll Sports Sci & Phys Act, POB 1949, Riyadh 11441, Saudi Arabia.	saljaloud@ksu.edu.sa	Aljaloud, Sulaiman Omar/AAN-1071-2020		King Saud University, Deanship of Scientific Research [NFG-15-01-02]; College of Sports Sciences and Physical Activity, Research Center	King Saud University, Deanship of Scientific Research; College of Sports Sciences and Physical Activity, Research Center	Projects supported by King Saud University, Deanship of Scientific Research (NFG-15-01-02), and College of Sports Sciences and Physical Activity, Research Center.		29	0	0	0	2	MATTIOLI 1885	FIDENZA	VIA DELLA LODESANA 649-SX, FIDENZA, 43046 PR, ITALY	1129-8723			PROG NUTR	Prog. Nutr.	DEC	2019	21
J	Marciani, L; Lopez-Sanchez, P; Pettersson, S; Hoad, C; Abrehart, N; Ahnoff, M; Strom, A				Marciani, Luca; Lopez-Sanchez, Patricia; Pettersson, Stefan; Hoad, Caroline; Abrehart, Nichola; Ahnoff, Martin; Strom, Anna			Alginate and HM-pectin in sports-drink give rise to intra-gastric gelation in vivo	FOOD & FUNCTION			English	Article							DIETARY FIBER; SOLID MEAL; APPETITE; MICROSTRUCTURE; PERFORMANCE; OVERWEIGHT; GLYCEMIA; EXERCISE; SATIETY; HUMANS	The addition of gelling polysaccharides to sport-drinks may provide improved tolerability of drinks with high concentration of digestible carbohydrates (CHO), otherwise known to increase the risk of gastro-intestinal complaints among athletes under prolonged exercise. The physico-chemical properties of a drink containing 14 wt% of digestible CHO (0.7:1 fructose and maltodextrin-ratio), 0.2 wt% of…	[Marciani, Luca; Hoad, Caroline; Abrehart, Nichola] Nottingham Univ Hosp NHS Trust, Nottingham Digest Dis Ctr, Nottingham, England; [Marciani, Luca; Hoad, Caroline; Abrehart, Nichola] Nottingham Univ Hosp NHS Trust, NIHR Nottingham Biomed Res Ctr, Nottingham, England; [Marciani, Luca; Hoad, Caroline; Abrehart, Nichola] Univ Nottingham, Nottingham, England; [Marciani, Luca; Hoad, Caroline; Abrehar…	Nottingham University Hospital NHS Trust; University of Nottingham; Nottingham University Hospital NHS Trust; University of Nottingham; University of Nottingham; University of Gothenburg; Chalmers University of Technology; Chalmers University of Technology; RISE Research Institutes of Sweden	Strom, A (corresponding author), Chalmers Univ Technol, Appl Chem Chem & Chem Engn, Gothenburg, Sweden.;Strom, A (corresponding author), Chalmers Univ Technol, VINN Excellence Ctr, SuMo Biomat, Gothenburg, Sweden.		/AAS-3485-2021; Lopez-Sanchez, Patricia/AAA-8259-2021	Lopez-Sanchez, Patricia/0000-0002-2461-327X; Ahnoff, Martin/0000-0002-1406-3171; Marciani, Luca/0000-0001-9092-4300; Pettersson, Stefan/0000-0003-4458-3343; Strom, Anna/0000-0002-9743-1514; Hoad, Caroline/0000-0001-5483-1027; Abrehart, Nichola/0000-0003-2456-3222	VINNOVA VINN Excellence Center; SuMo BIOMATERIALS; VINNMER; Innovationskontoret, Chalmers	VINNOVA VINN Excellence Center(Vinnova); SuMo BIOMATERIALS; VINNMER; Innovationskontoret, Chalmers	VINNOVA VINN Excellence Center, SuMo BIOMATERIALS, VINNMER and Innovationskontoret, Chalmers are acknowledged for financial support to A. S. and the study, Johan Bergenstahl for the use of the rheometer. Annika Altskar is gratefully acknowledged for TEM experiments.		30	13	14	0	16	ROYAL SOC CHEMISTRY	CAMBRIDGE	THOMAS GRAHAM HOUSE, SCIENCE PARK, MILTON RD, CAMBRIDGE CB4 0WF, CAMBS, ENGLAND	2042-6496	2042-650X		FOOD FUNCT	Food Funct.	DEC 1	2019	10	12
J	Son, SG; Park, HJ; Kim, YK; Cho, HS; Choi, BG				Son, Seon Gyu; Park, Hong Jun; Kim, Yeong Kyun; Cho, Hyeon-Sang; Choi, Bong Gill			Fabrication of Low-cost and Flexible Potassium Ion Sensors based on Screen Printing and Their Electrochemical Characteristics	APPLIED CHEMISTRY FOR ENGINEERING			Korean	Article						Screen printing; Potassium ion; Potentiometric ion sensor; Ion-selective membrane; Electrochemistry	SELECTIVE ELECTRODES; GRAPHENE; COEFFICIENTS; CARBON; INKS	A low-cost and flexible potassium ion (K+) sensor was fabricated through a screen-printed process. Uniform and conformal coating of conductive inks was verified by scanning electron microscopy and optical microscopy measurements. The K+-sensors showed a high sensitivity, fast response time, and low detection limit. The sensitivity of K+-sensor was similar to that of both mechanically normal and b…	[Son, Seon Gyu; Park, Hong Jun; Kim, Yeong Kyun; Cho, Hyeon-Sang; Choi, Bong Gill] Kangwon Natl Univ, Dept Chem Engn, 346 Joongang Ro, Samcheok 25913, Gangwon Do, South Korea	Kangwon National University	Choi, BG (corresponding author), Kangwon Natl Univ, Dept Chem Engn, 346 Joongang Ro, Samcheok 25913, Gangwon Do, South Korea.	bgchoi@kangwon.ac.kr			X-mind Corps program of National Research Foundation of Korea (NRF) - Ministry of Science and ICT [2017H1D8A1028271]	X-mind Corps program of National Research Foundation of Korea (NRF) - Ministry of Science and ICT	This research was supported by X-mind Corps program of National Research Foundation of Korea (NRF) funded by the Ministry of Science and ICT (2017H1D8A1028271).		23	3	3	2	14	KOREAN SOC INDUSTRIAL & ENGINEERING CHEMISTRY	SEOUL	RM 905, ORYX BLDG, 755-5 BANGBAE-DONG, SEOCHO-GU, SEOUL, 137-828, SOUTH KOREA	1225-0112	1228-4505		APPL CHEM ENG	Appl. Chem. Eng.	DEC	2019	30	6
J	Tariq, S; Tariq, S; Tariq, S				Tariq, Sundus; Tariq, Saba; Tariq, Sana			Association of perceived stress with healthy and unhealthy food consumption among teenagers	JOURNAL OF THE PAKISTAN MEDICAL ASSOCIATION			English	Article						Teenagers; Stress; Food habits; Fast food; Soft drinks	UNIVERSITY-STUDENTS; DEPRESSIVE SYMPTOMS; DRINKS; SLEEP	Objective: To evaluate unhealthy and healthy food consumption and their association with perceived stress in teenagers. Methods: The cross-sectional study was conducted from February to April 2017 at five educational institutions in Faisalabad, Pakistan, and comprised individuals of either gender aged 13-19 years. Dietary habits were recorded on a proforma and perceived stress scores were calcula…	[Tariq, Sundus; Tariq, Saba] Univ Faisalabad, Univ Med & Dent Coll, Faisalabad, Pakistan; [Tariq, Sana] Madina Teaching Hosp, Faisalabad, Pakistan		Tariq, S (corresponding author), Univ Faisalabad, Univ Med & Dent Coll, Faisalabad, Pakistan.	dr.sundustariq@gmail.com	Tariq, Sundus/GPF-7086-2022; Tariq, Saba/ABC-7055-2021; Tariq, Sundus/W-5242-2019; /ABD-5978-2021	Tariq, Sundus/0000-0003-0083-1819; Tariq, Saba/0000-0002-6191-0601; Tariq, Sundus/0000-0003-0083-1819; /0000-0003-0083-1819					23	11	11	4	21	PAKISTAN MEDICAL ASSOC	KARACHI	PMA HOUSE, AGA KHAN III RD, KARACHI, 00000, PAKISTAN	0030-9982			J PAK MED ASSOC	J. Pak. Med. Assoc.	DEC	2019	69	12
J	Vinciguerra, G; Belcaro, G; Feragalli, B; Cesarone, MR; Rotondi, V; Ledda, A; Zuccarini, M; Hosoi, M; Dugall, M; Cacchio, M; Cornelli, U				Vinciguerra, Giulia; Belcaro, Gianni; Feragalli, Beatrice; Cesarone, Maria Rosaria; Rotondi, Valentina; Ledda, Andrea; Zuccarini, Mariachiara; Hosoi, Morio; Dugall, Mark; Cacchio, Marisa; Cornelli, Umberto			PycnoRacer (R), a fitness drink including Pycnogenol (R), improves recovery and training in the Cooper test	PANMINERVA MEDICA			English	Article						Pycnogenols; Energy drinks; Athletic performance	PHYSICAL-FITNESS; PERFORMANCE; EXERCISE; FLUID; SUPPLEMENTATION; PREVENTION; MUSCLE; OSTEOARTHRITIS; BENEFITS; EXTRACT	BACKGROUND: This study evaluates the effects of training (on running distance measured with a Cooper test) in 3 weeks in non-professional athletes using PycnoRacere (R), a fitness drink (FD) including Pycnogenol (R) during the training period. METHODS: Pycnogenol (R) has been used in preclinical conditions and prevention. PycnoRacer (R) is a liquid combination of Pycnogenol (R) (15 mg). L-Ieucine…	[Vinciguerra, Giulia; Rotondi, Valentina] Univ Aquila, Dept Med & Oral Sci & Biotechnol, Laquila, Italy; [Belcaro, Gianni; Feragalli, Beatrice; Cesarone, Maria Rosaria; Ledda, Andrea; Zuccarini, Mariachiara; Hosoi, Morio; Dugall, Mark; Cornelli, Umberto] IRVINE3 Labs, Pescara, Italy; [Belcaro, Gianni; Cesarone, Maria Rosaria; Ledda, Andrea; Hosoi, Morio; Dugall, Mark; Cornelli, Umberto] Int Agcy …	University of L'Aquila; G d'Annunzio University of Chieti-Pescara	Belcaro, G (corresponding author), Univ G dAnnunzio, Dept Med & Oral Sci & Biotechnol, IRVINE3 Labs, Pescara, Italy.	cardres@abol.it							44	1	1	0	7	EDIZIONI MINERVA MEDICA	TURIN	CORSO BRAMANTE 83-85 INT JOURNALS DEPT., 10126 TURIN, ITALY	0031-0808	1827-1898		PANMINERVA MED	Panminerva Medica	DEC	2019	61	4
J	Pereira, LK; Pretto, ADB; Pastore, CA				Pereira, Lauren Kolling; Borges Pretto, Alessandra Doumid; Pastore, Carla Alberici			Water intake, consumption of sport drinks and knowledge on hydration of amateur tennis players	RBNE-REVISTA BRASILEIRA DE NUTRICAO ESPORTIVA			Portuguese	Article						Hydration; Rehydration; Sport		Introduction and objective: Tennis is a of high intensity sport that requires an adequate water intake so as not to affect the performance and health of the player. Hydration is vital for the athlete and it constitutes a challenge since it is necessary to restore water and electrolytes. The study aimed to evaluate the water intake, the consumption of sport drinks and the knowledge on hydration of…	[Borges Pretto, Alessandra Doumid] Univ Fed Pelotas, Fac Nutr, Pelotas, RS, Brazil; [Pastore, Carla Alberici] Univ Catolica Pelotas, Saude & Comportamento, Pelotas, RS, Brazil	Universidade Federal de Pelotas; Universidade Catolica de Pelotas; Universidade Federal de Pelotas	Pretto, ADB (corresponding author), Rua Gen Teles 645,Ap 302, BR-96010310 Pelotas, RS, Brazil.	laaurenkolling@gmail.com; alidoumid@yahoo.com.br; pastorecarla@yahoo.com.br							12	0	0	2	4	INST BRASILEIRO PESQUISA & ENSINO FISIOLOGIA EXERCICIO-IBPEFEX	SAO PAULO	INST BRASILEIRO PESQUISA & ENSINO FISIOLOGIA EXERCICIO-IBPEFEX, SAO PAULO, 00000, BRAZIL	1981-9927			RBNE	RBNE	NOV-DEC	2019	13	82
J	Cui, PB; Li, MY; Yu, MX; Liu, YF; Ding, YT; Liu, WL; Liu, JH				Cui, Pengbo; Li, Mengyu; Yu, Mingxiao; Liu, Yefeng; Ding, Yuting; Liu, Weilin; Liu, Jianhua			Advances in sports food: Sports nutrition, food manufacture, opportunities and challenges	FOOD RESEARCH INTERNATIONAL			English	Review						Sports food; Sports nutrition; Nutritional composition; Functional factors; Food manufacture	FIBROBLAST-LIKE SYNOVIOCYTES; VITAMIN-D SUPPLEMENTATION; IRON SUPPLEMENTATION; CHONDROITIN SULFATE; EXERCISE PERFORMANCE; HORMONAL RESPONSE; COLLAGEN PEPTIDES; MUSCLE FUNCTION; OSTEOARTHRITIS; RESVERATROL	In recent years, the increase in public awareness of sports has greatly promoted the development of the sports food industry. Sports food provides nutrition to meet the metabolic and energy needs of sports people. The nutritional components of sports food can be divided into basic nutrients and functional factors. Basic nutrients refer to the nutrients or metabolites required by the human body. F…	[Cui, Pengbo; Li, Mengyu; Ding, Yuting; Liu, Jianhua] Zhejiang Univ Technol, Coll Food Sci & Technol, Hangzhou 310014, Peoples R China; [Yu, Mingxiao] Meitek Co Ltd, Qingdao 266400, Peoples R China; [Liu, Yefeng] Pharmaceut Res Inst Co Ltd, Hangzhou Huadong Med Grp, Hangzhou 310012, Peoples R China; [Liu, Weilin] Zhejiang Gongshang Univ, Sch Food Sci & Biotechnol, Hangzhou 310018, Peoples R China	Zhejiang University of Technology; Zhejiang Gongshang University	Liu, JH (corresponding author), Zhejiang Univ Technol, Coll Food Sci & Technol, Hangzhou 310014, Peoples R China.;Liu, WL (corresponding author), Zhejiang Gongshang Univ, Sch Food Sci & Biotechnol, Hangzhou 310018, Peoples R China.	lwl512@zjgsu.edu.cn; jhliu@zjut.edu.cn			National Natural Science Foundation of China [31972104]; Meitek Co., Ltd.	National Natural Science Foundation of China(National Natural Science Foundation of China (NSFC)); Meitek Co., Ltd.	This work was financially supported by the National Natural Science Foundation of China (No. 31972104). We sincerely thank the original idea from Hangzhou Hengmei Food Technology Co., Ltd., and we are encouraged by funding support from Meitek Co., Ltd.		106	0	0	49	49	ELSEVIER	AMSTERDAM	RADARWEG 29, 1043 NX AMSTERDAM, NETHERLANDS	0963-9969	1873-7145		FOOD RES INT	Food Res. Int.	JAN	2022	151
J	Rodriguez-Giustiniani, P; Galloway, SDR				Rodriguez-Giustiniani, Paola; Galloway, Stuart D. R.			Influence of Peak Menstrual Cycle Hormonal Changes on Restoration of Fluid Balance After Induced Dehydration	INTERNATIONAL JOURNAL OF SPORT NUTRITION AND EXERCISE METABOLISM			English	Article						electrolytes; exercise; female; heat stress; rehydration	POSTEXERCISE REHYDRATION; EXERCISE; PROGESTERONE; VASOPRESSIN; ESTROGEN; VOLUME; WOMEN	The present study examined the impact of hormonal differences between late follicular (LF) and midluteal (ML) phases on restoration of fluid balance following dehydration. Ten eumenorrheic female participants were dehydrated by 2% of their body mass through overnight fluid restriction followed by exercise-heat stress. Trials were undertaken during the LF (between Days 10 and 13 of the menstrual c…	[Rodriguez-Giustiniani, Paola; Galloway, Stuart D. R.] Univ Stirling, Physiol Exercise & Nutr Res Grp, Fac Hlth Sci & Sport, Stirling, Scotland	University of Stirling	Galloway, SDR (corresponding author), Univ Stirling, Physiol Exercise & Nutr Res Grp, Fac Hlth Sci & Sport, Stirling, Scotland.	s.d.r.galloway@stir.ac.uk		Rodriguez-Giustiniani, Paola/0000-0002-7501-6440; Galloway, Stuart/0000-0002-1622-3044					28	6	6	0	7	HUMAN KINETICS PUBL INC	CHAMPAIGN	1607 N MARKET ST, PO BOX 5076, CHAMPAIGN, IL 61820-2200 USA	1526-484X	1543-2742		INT J SPORT NUTR EXE	Int. J. Sport Nutr. Exerc. Metab.	NOV	2019	29	6
J	Bradbury, KM; Turel, O; Morrison, KM				Bradbury, Kelly M.; Turel, Ofir; Morrison, Katherine M.			Electronic device use and beverage related sugar and caffeine intake in US adolescents	PLOS ONE			English	Article							SWEETENED BEVERAGES; PHYSICAL-ACTIVITY; SCREEN TIME; WEIGHT-GAIN; SEDENTARY ACTIVITIES; EATING BEHAVIORS; SPORTS DRINKS; ENERGY DRINKS; DIET QUALITY; BODY-WEIGHT	Background Despite recent declines in consumption of sugary beverages, energy drinks (ED) and sodas continue to contribute a substantial amount of sugar and caffeine to the diet of youth. Consumption of these beverages has been linked with electronic device use, however in-depth associations between sugar and caffeine intake from energy drinks and sodas with various electronic devices are not cle…	[Bradbury, Kelly M.; Morrison, Katherine M.] McMaster Univ, Ctr Metab Obes & Diabet Res, Dept Pediat, Hamilton, ON, Canada; [Turel, Ofir] Calif State Univ Fullerton, Dept Informat Syst & Decis Sci, Mihaylo Coll Business & Econ, Fullerton, CA 92634 USA	McMaster University; California State University System; California State University Fullerton	Morrison, KM (corresponding author), McMaster Univ, Ctr Metab Obes & Diabet Res, Dept Pediat, Hamilton, ON, Canada.	kmorrison@mcmaster.ca	Morrison, Katherine/AAO-8046-2021; Turel, Ofir/A-5873-2019	Morrison, Katherine/0000-0002-1737-256X; Turel, Ofir/0000-0002-6374-6382	McMaster Children's Hospital Foundation	McMaster Children's Hospital Foundation	This research was funded, in part, by a grant to KMM by the McMaster Children's Hospital Foundation. The funders had no role in study design, data collection and analysis, decision to publish, or preparation of the manuscript.		74	7	7	1	4	PUBLIC LIBRARY SCIENCE	SAN FRANCISCO	1160 BATTERY STREET, STE 100, SAN FRANCISCO, CA 94111 USA	1932-6203			PLOS ONE	PLoS One	OCT 22	2019	14	10
J	Bolter, ND; Gao, Y; Conger, SA; Spear, CE; Radin, AK; Flint, H				Bolter, Nicole D.; Gao, Yong; Conger, Scott A.; Spear, Caile E.; Radin, Anna K.; Flint, Hilary			Parents' knowledge, attitudes and behaviours related to children's beverage consumption in youth soccer: A qualitative analysis	HEALTH EDUCATION JOURNAL			English	Article						Childhood obesity; health promotion; sport-related food environment; sugar-sweetened beverages; youth sport	SUGAR-SWEETENED BEVERAGES; SOFT DRINK CONSUMPTION; PHYSICAL-ACTIVITY; FOOD ENVIRONMENT; WEIGHT-GAIN; NUTRITION; SPORT; PARTICIPATION; ASSOCIATION; ADOLESCENTS	Objective: To explore parents' knowledge, attitudes and behaviours regarding sugar-sweetened beverages (SSBs, e.g. soft drinks, juice drinks, sports drinks) and other beverages provided by parents at youth sports events. Design: Qualitative analysis of focus group discussions. Setting: Ada County, Idaho, USA. Method: A total of 3 focus groups were conducted with 24 parents of 6- to 11-year-old ch…	[Bolter, Nicole D.] San Francisco State Univ, Dept Kinesiol, San Francisco, CA 94132 USA; [Gao, Yong; Conger, Scott A.] Boise State Univ, Dept Kinesiol, Boise, ID 83725 USA; [Spear, Caile E.] Boise State Univ, Dept Community & Environm Hlth, Boise, ID 83725 USA; [Radin, Anna K.; Flint, Hilary] St Lukes Hlth Syst, Appl Res Div, St Lukes Plaza,Plaza 2,701 E Morrison Knudsen Dr, Boise, ID 83712 USA	California State University System; San Francisco State University; Idaho; Boise State University; Idaho; Boise State University	Radin, AK (corresponding author), St Lukes Hlth Syst, Appl Res Div, St Lukes Plaza,Plaza 2,701 E Morrison Knudsen Dr, Boise, ID 83712 USA.	radina@slhs.org		Radin, Anna/0000-0001-8535-8287					40	4	4	1	18	SAGE PUBLICATIONS LTD	LONDON	1 OLIVERS YARD, 55 CITY ROAD, LONDON EC1Y 1SP, ENGLAND	0017-8969	1748-8176		HEALTH EDUC J	Health Educ. J.	APR	2020	79	3
J	Athanasiadou, I; Vonaparti, A; Dokoumetzidis, A; Saleh, A; Mbeloug, M; Al-Maadheed, M; Valsami, G; Georgakopoulos, C				Athanasiadou, Ioanna; Vonaparti, Ariadni; Dokoumetzidis, Aristeidis; Saleh, Amal; Mbeloug, Miriam; Al-Maadheed, Mohammed; Valsami, Georgia; Georgakopoulos, Costas			Effect of hyperhydration on the pharmacokinetics and detection of orally administered budesonide in doping control analysis	SCANDINAVIAN JOURNAL OF MEDICINE & SCIENCE IN SPORTS			English	Article						excessive fluid intake; glucocorticoid; masking; non-compartmental analysis; renal excretion; specific gravity	CREATININE; ADJUSTMENT; RELEASE	The aim of the present study was to investigate if hyperhydration could influence the excretion and subsequent detection of budesonide (BDS) and its main metabolites (6 beta-hydroxy-budesonide and 16a-hydroxy-prednisolone) during doping control analysis by leading to concentrations below the WADA reporting level (30 ng/mL). The influence of hyperhydration on the plasma and urinary pharmacokinetic…	[Athanasiadou, Ioanna; Vonaparti, Ariadni; Saleh, Amal; Mbeloug, Miriam; Al-Maadheed, Mohammed; Georgakopoulos, Costas] Antidoping Lab Qatar, Sports City Rd,POB 27775, Doha, Qatar; [Athanasiadou, Ioanna; Dokoumetzidis, Aristeidis; Valsami, Georgia] Univ Athens, Sch Hlth Sci, Dept Pharm, Lab Biopharmaceut & Pharmacokinet, Athens, Greece	Anti Doping Laboratory (Qatar); National & Kapodistrian University of Athens	Georgakopoulos, C (corresponding author), Antidoping Lab Qatar, Sports City Rd,POB 27775, Doha, Qatar.;Valsami, G (corresponding author), Univ Athens, Athens 15771, Greece.	valsami@pharm.uoa.gr; costas@adlqatar.com	Valsami, Georgia/AAB-4710-2020; Dokoumetzidis, Aristides/AAF-5584-2019; Valsami, Georgia/AAV-7986-2020	Valsami, Georgia/0000-0002-2395-6844; Dokoumetzidis, Aristides/0000-0001-5087-4003; Valsami, Georgia/0000-0002-2395-6844; Athanasiadou, Ioanna/0000-0002-7909-1202	World Anti-Doping Agency [10D21CG]	World Anti-Doping Agency	World Anti-Doping Agency, Grant/Award Number: 10D21CG		24	5	5	0	8	WILEY	HOBOKEN	111 RIVER ST, HOBOKEN 07030-5774, NJ USA	0905-7188	1600-0838		SCAND J MED SCI SPOR	Scand. J. Med. Sci. Sports	OCT	2019	29	10
J	Valadao, NK; Shimoda, SY; Jory, JC; Fratassi, GC; Petrus, RR				Valadao, Natali Knorr; Shimoda, Silmara Yukari; Jory, Jacqueline Costa; Fratassi, Guilherme Cangemi; Petrus, Rodrigo Rodrigues			Stability of a dairy-based electrolyte replenishment beverage	FOOD SCIENCE AND TECHNOLOGY			English	Article						sports drink; processing; shelf life	ISOTONIC BEVERAGES	This study targeted the commercial sterility and shelf life evaluation of an isotonic beverage formulated with ricotta cheese whey (scotta). The beverage was processed at 95 degrees C/50 s (B1), 90 degrees C/40 s (B2) and 85 degrees C/30 s (B3), all stored at 25 degrees C in the dark. Commercial sterility tests were carried out to evaluate the microbiological stability of the product. Hedonic sca…	[Valadao, Natali Knorr; Shimoda, Silmara Yukari; Jory, Jacqueline Costa; Fratassi, Guilherme Cangemi; Petrus, Rodrigo Rodrigues] Univ Sao Paulo, Dept Engn Alimentos, Fac Zootecnia & Engn Alimentos, Sao Paulo, SP, Brazil	Universidade de Sao Paulo	Petrus, RR (corresponding author), Univ Sao Paulo, Dept Engn Alimentos, Fac Zootecnia & Engn Alimentos, Sao Paulo, SP, Brazil.	rpetrus@usp.br	Petrus, Rodrigo R/F-3678-2012	Petrus, Rodrigo R/0000-0002-6582-3281	Sao Paulo Research Foundation	Sao Paulo Research Foundation(Fundacao de Amparo a Pesquisa do Estado de Sao Paulo (FAPESP))	The authors acknowledge the Sao Paulo Research Foundation for partially funding this research, and Duas Rodas, Granolab and Thech Desinfeccao for the aroma, coloring, enzyme and sanitizer donation.		19	0	0	0	3	SOC BRASILEIRA CIENCIA TECNOLOGIA ALIMENTOS	CAMPINAS	AV BRASIL 2880, CAXIA POSTAL 271 CEP 13001-970, CAMPINAS, SAO PAULO 00000, BRAZIL	0101-2061	1678-457X		FOOD SCI TECH-BRAZIL	Food Sci. Technol.	OCT-DEC	2019	39	4
J	Dupuy, O; Tremblay, J				Dupuy, Olivier; Tremblay, Jonathan			Impact of Carbohydrate Ingestion on Cognitive Flexibility and Cerebral Oxygenation during High-Intensity Intermittent Exercise: A Comparison between Maple Products and Usual Carbohydrate Solutions	NUTRIENTS			English	Article						maple products; cognitive performance; switching task; cerebral oxygenation	CHOICE-REACTION TIME; EXECUTIVE CONTROL; PERFORMANCE; MEMORY; TASK; SUPPLEMENTATION; ACTIVATION; LEVEL; SYRUP	Background: The aim of this study was to compare the effects of carbohydrate (CHO) drinks (6% per volume) sweetened with maple (syrup or sap) to a commercial sports drink, glucose, and a control solution (water) on cognitive flexibility during high-intensity intermittent exercise. Methods: Eighty-five active men completed six 3-min bouts at 95% of their maximal aerobic power on a stationary bike,…	[Dupuy, Olivier] Univ Poitiers, Fac Sci Sport, Lab MOVE EA 6314, F-86000 Poitiers, France; [Tremblay, Jonathan] Univ Montreal, Fac Med, Ecole Kinesiol & Sci Act Phys, Montreal, PQ H3T 1J4, Canada	Universite de Poitiers; Universite de Montreal	Dupuy, O (corresponding author), Univ Poitiers, Fac Sci Sport, Lab MOVE EA 6314, F-86000 Poitiers, France.	olivier.dupuy@univ-poitiers.fr	Tremblay, Jonathan/B-4740-2008; Dupuy, Olivier/AAT-4275-2020	Tremblay, Jonathan/0000-0001-5160-0012; Dupuy, Olivier/0000-0001-7273-8272	Quebec Maple Syrup Producers (Quebec, Canada); Agriculture Canada's Agri-Innovation program	Quebec Maple Syrup Producers (Quebec, Canada); Agriculture Canada's Agri-Innovation program	We would like to thank all individuals who participated in this study, as well as Xavier Desharnais, Lorianne Lavoie and Nicolas Leduc-Savard for their assistance in this study. This research was funded by the Quebec Maple Syrup Producers (Quebec, Canada) through a research grant from Agriculture Canada's Agri-Innovation program. However, the sponsor was not involved in data collection or data an…		46	6	6	1	11	MDPI	BASEL	ST ALBAN-ANLAGE 66, CH-4052 BASEL, SWITZERLAND		2072-6643		NUTRIENTS	Nutrients	SEP	2019	11	9
J	Leider, J; Powell, LM				Leider, Julien; Powell, Lisa M.			Sugar-sweetened beverage prices: Variations by beverage, food store, and neighborhood characteristics, 2017	PREVENTIVE MEDICINE REPORTS			English	Article						Sugar-sweetened beverages; Price; Sugar-sweetened beverage tax	UNITED-STATES; SOCIOECONOMIC-STATUS; OBESITY PREVENTION; PORTION SIZES; CONSUMPTION; DISPARITIES; ADULTS; PREVALENCE; RISK; NUTRITION	Sugar-sweetened beverage (SSB) consumption is associated with obesity, type 2 diabetes, and cardiovascular disease. A number of U.S. jurisdictions have levied volume-based specific SSB taxes. This study estimated baseline mean SSB prices across categories and sizes as this will help to determine the percentage increase in price resulting from the imposition of specific taxes. Data on food store S…	[Leider, Julien; Powell, Lisa M.] Univ Illinois, Inst Hlth Res & Policy, 1747 W Roosevelt Rd,M-C 275, Chicago, IL 60608 USA; [Powell, Lisa M.] Univ Illinois, Div Hlth Policy & Adm, Sch Publ Hlth, 1603 W Taylor St,M-C 923, Chicago, IL 60612 USA	University of Illinois System; University of Illinois Chicago; University of Illinois Chicago Hospital; University of Illinois System; University of Illinois Chicago; University of Illinois Chicago Hospital	Leider, J (corresponding author), Univ Illinois, Inst Hlth Res & Policy, 1747 W Roosevelt Rd,M-C 275, Chicago, IL 60608 USA.	jleide2@uic.edu; powelll@uic.edu			Bloomberg Philanthropies' Obesity Prevention Initiative [49255]; University of Illinois at Chicago Center for Clinical and Translational Science [UL1TR002003]	Bloomberg Philanthropies' Obesity Prevention Initiative; University of Illinois at Chicago Center for Clinical and Translational Science	This work was supported by the Bloomberg Philanthropies' Obesity Prevention Initiative (www.bloomberg.org) [grant number 49255]. The contents of this publication do not necessarily reflect the view or policies of Bloomberg Philanthropies. Access to the REDCap data system (used to record store audit data) was provided by the University of Illinois at Chicago Center for Clinical and Translational S…		44	7	7	0	1	ELSEVIER	AMSTERDAM	RADARWEG 29, 1043 NX AMSTERDAM, NETHERLANDS		2211-3355		PREV MED REP	Prev. Med. Rep.	SEP	2019	15
J	Mallari, MFT; Nana, A; Pinthong, M; Kongkum, S; Chaunchaiyakul, R; Valleser, CW				Mallari, Marla Frances T.; Nana, Alisa; Pinthong, Metta; Kongkum, Saiphon; Chaunchaiyakul, Rungchai; Valleser, Christian Wisdom			Effect of ad libitum intake of lactose-free milk on subsequent performance of collegiate badminton athletes	GERMAN JOURNAL OF EXERCISE AND SPORT RESEARCH			English	Article						Ad libitum intake; Lactose-free milk; Hydration status; Recovery; Collegiate badminton	CARBOHYDRATE-ELECTROLYTE SOLUTION; FLUID BALANCE; POSTEXERCISE RECOVERY; EXERCISE CAPACITY; DRINKING BEHAVIOR; CHOCOLATE MILK; SPORTS DRINK; WATER-INTAKE; THIRST; HYDRATION	The influence of dehydration on strength after a competitive match of badminton players has been previously studied however, no research has been done on the effect of milk on performance in badminton. This study therefore aimed to investigate the effects of ad libitum intake of low-fat lactose-free milk (LFM) on subsequent performance of badminton athletes. Eleven collegiate badminton athletes (…	[Mallari, Marla Frances T.; Nana, Alisa; Pinthong, Metta; Kongkum, Saiphon; Chaunchaiyakul, Rungchai] Mahidol Univ, Coll Sports Sci & Technol, Salaya, Nakhon Pathom, Thailand; [Mallari, Marla Frances T.; Valleser, Christian Wisdom] Univ Philippines, Coll Human Kinet, Quezon City, Philippines	Mahidol University; University of the Philippines System; University of the Philippines Diliman	Nana, A (corresponding author), Mahidol Univ, Coll Sports Sci & Technol, Salaya, Nakhon Pathom, Thailand.	alisa.nan@mahidol.ac.th	Nana, Alisa/AHA-8757-2022	Nana, Alisa/0000-0002-8592-8398					43	2	2	1	9	SPRINGER	NEW YORK	233 SPRING ST, NEW YORK, NY 10013 USA	2509-3142	2509-3150		GER J EXERC SPORT RE	Ger. J. Exerc. Sport Res.	SEP	2019	49	3
J	Marriott, BP; Hunt, KJ; Malek, AM; Newman, JC				Marriott, Bernadette P.; Hunt, Kelly J.; Malek, Angela M.; Newman, Jill C.			Trends in Intake of Energy and Total Sugar from Sugar-Sweetened Beverages in the United States among Children and Adults, NHANES 2003-2016	NUTRIENTS			English	Article						NHANES; SSBs; energy; total sugar; trends; children; adults	WEIGHT-GAIN; CONSUMPTION; ASSOCIATION; HEALTH	Consumption of sugar-sweetened beverages (SSBs) increases total caloric intake, is linked to cardiometabolic outcomes as well as dental caries, and sugar in SSBs is associated with mortality and frailty among adults. We describe energy and total sugar intake trends among the United States (US) population from SSBs, soft drinks, other beverage groups, and the total diet based on the first 24-h rec…	[Marriott, Bernadette P.; Newman, Jill C.] Med Univ South Carolina, Dept Med, 114 Doughty St, Charleston, SC 29425 USA; [Marriott, Bernadette P.] Med Univ South Carolina, Dept Psychiat & Behav Sci, 171 Ashley Ave, Charleston, SC 29425 USA; [Hunt, Kelly J.; Malek, Angela M.] Med Univ South Carolina, Dept Publ Hlth Sci, 135 Cannon St, Charleston, SC 29425 USA	Medical University of South Carolina; Medical University of South Carolina; Medical University of South Carolina	Marriott, BP (corresponding author), Med Univ South Carolina, Dept Med, 114 Doughty St, Charleston, SC 29425 USA.;Marriott, BP (corresponding author), Med Univ South Carolina, Dept Psychiat & Behav Sci, 171 Ashley Ave, Charleston, SC 29425 USA.	marriobp@musc.edu		Malek, Angela/0000-0001-5691-5347	American Beverage Association [8C570-01]	American Beverage Association	This work was supported by contract #8C570-01 from the American Beverage Association to the Medical University of South Carolina. The American Beverage Association representative participated in the development of research study questions, but the American Beverage Association had no influence on the conduct of the study, had no access to study data prior to analysis, and had no influence on the …		31	46	46	1	7	MDPI	BASEL	ST ALBAN-ANLAGE 66, CH-4052 BASEL, SWITZERLAND		2072-6643		NUTRIENTS	Nutrients	SEP	2019	11	9
J	Waller, MC; Kerr, DA; Binnie, MJ; Eaton, E; Wood, C; Stenvers, T; Gucciardi, DF; Goodman, C; Ducker, KJ				Waller, Martin C.; Kerr, Deborah A.; Binnie, Martyn J.; Eaton, Emily; Wood, Clare; Stenvers, Terreen; Gucciardi, Daniel F.; Goodman, Carmel; Ducker, Kagan J.			Supplement Use and Behaviors of Athletes Affiliated With an Australian State-Based Sports Institute	INTERNATIONAL JOURNAL OF SPORT NUTRITION AND EXERCISE METABOLISM			English	Article						ergogenic aid; questionnaire; sports nutrition	DIETARY SUPPLEMENTATION; PERFORMANCE-LEVEL; ELITE; PERCEPTIONS; MEDICATIONS; HABITS	The authors aimed to update knowledge of the use of supplements among Australian athletes at a state-based sports institute. The authors conducted a cross-sectional survey using an online questionnaire to assess the influence of age, sports category, and scholarship category on supplement use. Of 94 completed questionnaires, 82 (87%) indicated supplements in the previous 12 months (mean = 4.9 +/-…	[Waller, Martin C.; Kerr, Deborah A.] Curtin Univ, Sch Publ Hlth, Bentley, WA, Australia; [Binnie, Martyn J.; Eaton, Emily; Wood, Clare; Stenvers, Terreen; Goodman, Carmel] Western Australian Inst Sport, Perth, WA, Australia; [Gucciardi, Daniel F.; Ducker, Kagan J.] Curtin Univ, Sch Physiotherapy & Exercise Sci, Bentley, WA, Australia	Curtin University; Curtin University	Ducker, KJ (corresponding author), Curtin Univ, Sch Physiotherapy & Exercise Sci, Bentley, WA, Australia.	kagan.ducker@curtin.edu.au	Kerr, Deborah A/F-3356-2012; Gucciardi, Daniel F/E-4934-2010	Kerr, Deborah A/0000-0002-1094-1299; Gucciardi, Daniel F/0000-0001-5448-3990; Ducker, Kagan J./0000-0002-4251-649X; Binnie, Martyn/0000-0001-7397-017X; Goodman, Carmel/0000-0002-1571-9486					25	8	8	2	14	HUMAN KINETICS PUBL INC	CHAMPAIGN	1607 N MARKET ST, PO BOX 5076, CHAMPAIGN, IL 61820-2200 USA	1526-484X	1543-2742		INT J SPORT NUTR EXE	Int. J. Sport Nutr. Exerc. Metab.	SEP	2019	29	5
J	Gallagher, J; Ashley, P; Petrie, A; Needleman, I				Gallagher, Julie; Ashley, Paul; Petrie, Aviva; Needleman, Ian			Oral health-related behaviours reported by elite and professional athletes	BRITISH DENTAL JOURNAL			English	Article							OLYMPIC GAMES; PERFORMANCE; SPORTS; CARIES	Background In elite sport, the protection of an athlete's health is a priority. However, research indicates a substantial prevalence of oral disease in elite and professional athletes. The challenges to oral health from participation in sport require investigation to identify effective strategies and mitigate risk. Aim To explore athlete-reported oral health behaviours, risks and potential for be…	[Gallagher, Julie; Ashley, Paul; Needleman, Ian] UCL Eastman Dent Inst, Ctr Oral Hlth & Performance, 256 Grays Inn Rd, London, England; [Petrie, Aviva] UCL Eastman Dent Inst, Biostat, 256 Grays Inn Rd, London, England	University of London; University College London; University of London; University College London	Needleman, I (corresponding author), UCL Eastman Dent Inst, Ctr Oral Hlth & Performance, 256 Grays Inn Rd, London, England.	i.needleman@ucl.ac.uk		Ashley, Paul/0000-0003-0312-5311; Needleman, Ian/0000-0003-4696-1651	GSK [157,871]; UCL IMPACT [157,871]	GSK(GlaxoSmithKline); UCL IMPACT	This project was jointly funded by a grant from GSK and UCL IMPACT (award number 157,871). The authors declare no conflict of interest. The Centre for Oral Health and Performance is part of the UK IOC Research Centre for Prevention of Injury and Protection of Athlete Health with the Institute of Sport Exercise and Health (ISEH) and the National Centre for Sport and Exercise Medicine (NCSEM).		35	12	12	1	14	SPRINGERNATURE	LONDON	CAMPUS, 4 CRINAN ST, LONDON, N1 9XW, ENGLAND	0007-0610	1476-5373		BRIT DENT J	Br. Dent. J.	AUG 23	2019	227	4
J	Jin, CY; Lin, LZ; Li, CX; Peng, YZ; MacGregor, RAHA; He, FJ; Wang, HJ				Jin, Chuyao; Lin, Lizi; Li, Chenxiong; Peng, Yuanzhou; MacGregor, Graham A.; He, Fengjun; Wang, Haijun			The sugar and energy in non-carbonated sugar-sweetened beverages: a cross-sectional study	BMC PUBLIC HEALTH			English	Article						Sugar; Energy; Sugar-sweetened beverages; Serving size	PORTION SIZE; FRUIT JUICE; WEIGHT STATUS; DRINKS; CONSUMPTION; CHILDRENS; CAFFEINE	Background The consumption of non-carbonated sugar-sweetened beverages (NCSSBs) has many adverse health effects. However, the sugar and energy content in NCSSBs sold in China remain unknown. We aimed to investigate the sugar and energy content of NCSSBs in China and how these contents were labelled. Methods A cross-sectional survey was conducted in 15 supermarkets in Haidian District, Beijing fro…	[Jin, Chuyao; Lin, Lizi; Li, Chenxiong; Peng, Yuanzhou; Wang, Haijun] Peking Univ, Dept Maternal & Child Hlth, Sch Publ Hlth, 38 Xueyuan Rd, Beijing 100191, Peoples R China; [MacGregor, Graham A.; He, Fengjun] Queen Mary Univ London, Wolfson Inst Prevent Med, Barts & London Sch Med & Dent, London, England	Peking University; University of London; Queen Mary University London	Wang, HJ (corresponding author), Peking Univ, Dept Maternal & Child Hlth, Sch Publ Hlth, 38 Xueyuan Rd, Beijing 100191, Peoples R China.	whjun@pku.edu.cn	Lizi, Lin/AHB-8865-2022; He, Feng/HHS-6457-2022; Wang, Haijun/AAD-1302-2021	He, Feng/0000-0002-1996-0744; Wang, Haijun/0000-0003-0849-2903; MacGregor, Graham/0000-0001-9206-4500; Lin, Lizi/0000-0003-4828-6848; He, Feng/0000-0003-2807-4119; Peng, Yuanzhou/0000-0001-8848-4908	National Natural Science Foundation of China [81573170]; Beijing Natural Science Foundation [7162106]	National Natural Science Foundation of China(National Natural Science Foundation of China (NSFC)); Beijing Natural Science Foundation(Beijing Natural Science Foundation)	This work was supported by the National Natural Science Foundation of China [grant number 81573170]; and Beijing Natural Science Foundation [grant number 7162106]. The funders had no role in the design or conduct of the study; collection, management, analysis, and interpretation of the data; or preparation, review, and approval of the manuscript.		39	5	5	1	6	BMC	LONDON	CAMPUS, 4 CRINAN ST, LONDON N1 9XW, ENGLAND		1471-2458		BMC PUBLIC HEALTH	BMC Public Health	AUG 20	2019	19	1
J	Earp, JE; Stearns, RL; Stranieri, A; Agostinucci, J; Lepley, AS; Matson, T; Ward-Ritacco, CL				Earp, Jacob E.; Stearns, Rebecca L.; Stranieri, Andrew; Agostinucci, James; Lepley, Adam S.; Matson, Taylor; Ward-Ritacco, Christie L.			Electrolyte beverage consumption alters electrically induced cramping threshold	MUSCLE & NERVE			English	Article						body water; cramp; hydration; sodium; sports drink	MUSCLE CRAMPS; EXERCISE; FREQUENCY; HYDRATION; DEHYDRATION; SODIUM	Background Recent investigations have questioned the role of hydration and electrolytes in cramp susceptibility and thus the efficacy of consuming electrolyte-rich carbohydrate beverages (EB) to control/prevent cramping. Methods Nine euhydrated, cramp-prone participants had their cramp susceptibility assessed by measuring the nerve stimulation threshold frequency at which cramping occurs (TF) bef…	[Earp, Jacob E.; Stranieri, Andrew; Matson, Taylor; Ward-Ritacco, Christie L.] Univ Rhode Isl, Dept Kinesiol, Kingston, RI USA; [Stearns, Rebecca L.] Univ Connecticut, Dept Kinesiol, Storrs, CT USA; [Agostinucci, James] Univ Rhode Isl, Dept Phys Therapy, Kingston, RI 02881 USA; [Lepley, Adam S.] Univ Michigan, Sch Kinesiol, Ann Arbor, MI 48109 USA	University of Rhode Island; University of Connecticut; University of Rhode Island; University of Michigan System; University of Michigan	Earp, JE (corresponding author), 25 West Independence Sq, Kingston, RI 02881 USA.	jacob_earp@uri.edu		Earp, Jacob/0000-0003-4524-7886	United Citrus Products Corp [AWD 005924]	United Citrus Products Corp	United Citrus Products Corp, Grant/Award Number: AWD 005924		24	5	5	3	11	WILEY	HOBOKEN	111 RIVER ST, HOBOKEN 07030-5774, NJ USA	0148-639X	1097-4598		MUSCLE NERVE	Muscle Nerve	NOV	2019	60	5
J	Piggin, J; de Souza, DL; Furtado, S; Milanez, M; Cunha, G; Louzada, BH; Graeff, B; Tlili, H				Piggin, Joe; de Souza, Doralice Lange; Furtado, Sabrina; Milanez, Matheus; Cunha, George; Louzada, Bruno Henrique; Graeff, Billy; Tlili, Haifa			Do the Olympic Games promote dietary health for spectators? An interdisciplinary study of health promotion through sport	EUROPEAN SPORT MANAGEMENT QUARTERLY			English	Article						Health promotion; Olympics; spectators; sport mega events; policy	CHILDHOOD OBESITY; FOOD PROVISION; NUTRITION	Research question Debates about dietary health promotion at sports events are becoming more prominent and are making food and drink sport sponsorship arrangements increasingly problematic. This study uses choice architecture as a guiding framework to examine how ideas about 'healthy choices' for customer food and drink were operationalised at the Rio 2016 Olympic and Paralympic Games in Brazil. R…	[Piggin, Joe] Loughborough Univ, Sch Sport Exercise & Hlth Sci, Loughborough LE11 3TU, Leics, England; [de Souza, Doralice Lange; Furtado, Sabrina] Univ Fed Parana, Dept Phys Educ, Curitiba, Parana, Brazil; [Milanez, Matheus; Cunha, George] Univ Fed Minas Gerais, Sch Phys Educ Physiotherapy & Occupat Therapy, Belo Horizonte, MG, Brazil; [Louzada, Bruno Henrique] Univ Lyon, Lab Vulnerabil & Innova…	Loughborough University; Universidade Federal do Parana; Universidade Federal de Minas Gerais; Universidade Federal do Rio Grande; UDICE-French Research Universities; Universite Paris Cite	Piggin, J (corresponding author), Loughborough Univ, Sch Sport Exercise & Hlth Sci, Loughborough LE11 3TU, Leics, England.	j.j.iggin@lboro.ac.uk	de Souza, Doralice Lange/Y-3090-2019	de Souza, Doralice Lange/0000-0001-7330-6156; FURTADO, SABRINA/0000-0002-9619-6700					50	6	6	0	19	ROUTLEDGE JOURNALS, TAYLOR & FRANCIS LTD	ABINGDON	2-4 PARK SQUARE, MILTON PARK, ABINGDON OX14 4RN, OXON, ENGLAND	1618-4742	1746-031X		EUR SPORT MANAG Q	Eur. Sport Manag. Q.	AUG 8	2019	19	4
J	van Esch, P; Gadsby, CL				van Esch, Patrick; Gadsby, Casey Lynn			Marketing the healthiness of sports drinks: From physiological to cognitive based benefits	AUSTRALASIAN MARKETING JOURNAL			English	Article						Sports drinks; Beverages; Perceived taste; Nutrition involvement; Familiarity with the brand; Consumption	ENERGY DRINKS; TASTE PERCEPTION; PACKAGE COLOR; RATING-SCALE; FOOD; INFORMATION; BRANDS; CHOICE; USAGE; COMMUNICATION	By the year 2020, the sports drinks segment in the global beverage industry is expected to reach US$6B. In an alternate segment, bottled water is the main competitor. Sports drinks marketing continues to focus on unproven benefits such as attention, increased performance during sport, increased energy and stamina. Both categories claim their product is the healthier alternative to the other. Yet …	[van Esch, Patrick] Western Sydney Univ, Sch Business, Parramatta, NSW 2150, Australia; [Gadsby, Casey Lynn] Moravian Coll, Bethlehem, PA 18018 USA	Western Sydney University	van Esch, P (corresponding author), Western Sydney Univ, Sch Business, Parramatta, NSW 2150, Australia.	p.vanesch@westernsydney.edu.au; gadsbyc@moravian.edu	van Esch, Patrick/ABE-9472-2021	van Esch, Patrick/0000-0002-0541-9340					84	2	2	6	18	SAGE PUBLICATIONS LTD	LONDON	1 OLIVERS YARD, 55 CITY ROAD, LONDON EC1Y 1SP, ENGLAND	1441-3582	1839-3349		AUSTRALAS MARK J	Australas. Mark. J.	AUG	2019	27	3
J	Jovanov, P; Dordic, V; Obradovic, B; Barak, O; Pezo, L; Maric, A; Sakac, M				Jovanov, Pavle; Dordic, Visnja; Obradovic, Borislav; Barak, Otto; Pezo, Lato; Maric, Aleksandar; Sakac, Marijana			Prevalence, knowledge and attitudes towards using sports supplements among young athletes	JOURNAL OF THE INTERNATIONAL SOCIETY OF SPORTS NUTRITION			English	Article						Survey analysis; Correspondence analysis; Test of knowledge; Ethics in sports	NUTRITIONAL SUPPLEMENTS; DIETARY-SUPPLEMENTS; PERFORMANCE-LEVEL; TRAINERS; OPINIONS; COACHES	BackgroundThe aim of this international study was to investigate the prevalence of the use of sports supplements among young athletes, as well as their knowledge and attitudes towards sports supplementation.MethodsOrganized survey study testing the level of knowledge, attitudes, beliefs and practices concerning the use of sports supplements was administered to 348 athletes, 15-18year olds from 4 …	[Jovanov, Pavle; Maric, Aleksandar; Sakac, Marijana] Univ Novi Sad, Inst Food Technol Novi Sad, Bulevar Cara Lazara 1, Novi Sad 21000, Serbia; [Dordic, Visnja; Obradovic, Borislav] Univ Novi Sad, Fac Sport & Phys Educ, Lovcenska 16, Novi Sad 21000, Serbia; [Barak, Otto] Univ Novi Sad, Fac Med, Hajduk Veljkova 3, Novi Sad 21000, Serbia; [Pezo, Lato] Univ Belgrade, Inst Gen & Phys Chem, Studentski …	University of Novi Sad; University of Novi Sad; University of Novi Sad; University of Belgrade	Jovanov, P (corresponding author), Univ Novi Sad, Inst Food Technol Novi Sad, Bulevar Cara Lazara 1, Novi Sad 21000, Serbia.	pavle.jovanov@fins.uns.ac.rs	Djordjic, Visnja/T-3828-2018; Obradovic, Borislav/AAL-9029-2021; Jovanov, Pavle/AFM-4085-2022; Marić, Aleksandar/GSD-4662-2022; Barak, Otto F/E-3771-2016; Pezo, Lato/D-6650-2014	Djordjic, Visnja/0000-0002-2788-493X; Jovanov, Pavle/0000-0002-6225-2655; Marić, Aleksandar/0000-0001-8889-6267; Barak, Otto F/0000-0001-6727-8304; Pezo, Lato/0000-0002-0704-3084	Ministry of Education, Science and Technological Development, Republic of Serbia [ON172012, TR31029]; Provincial Secretariat for Higher Education and Scientific Research, Autonomous Province of Vojvodina, Republic of Serbia [142-451-2458/2018-01/02]; project of the Bilateral cooperation between the Republic of Serbia and the Republic of Slovenia entitled New dietary food product for physically ac…	Ministry of Education, Science and Technological Development, Republic of Serbia; Provincial Secretariat for Higher Education and Scientific Research, Autonomous Province of Vojvodina, Republic of Serbia; project of the Bilateral cooperation between the Republic of Serbia and the Republic of Slovenia entitled New dietary food product for physically active people	The authors thank the participants for their dedication to the study. The authors appreciate support from the Ministry of Education, Science and Technological Development (Project No. ON172012 and TR31029), Republic of Serbia and the Provincial Secretariat for Higher Education and Scientific Research, Autonomous Province of Vojvodina, Republic of Serbia (Project entitled Techno-functionality of p…		30	30	33	10	44	BMC	LONDON	CAMPUS, 4 CRINAN ST, LONDON N1 9XW, ENGLAND		1550-2783		J INT SOC SPORT NUTR	J. Int. Soc. Sport Nutr.	JUL 4	2019	16
J	Mazorra-Manzano, MA; Moreno-Hernandez, JM				Angel Mazorra-Manzano, Miguel; Martin Moreno-Hernandez, Jesus			Properties and options for the valorization of whey from the artisanal cheese industry	CIENCIAUAT			Spanish	Article						whey; by-product; co-product; value-added; dairy products	VOLATILE COMPOUNDS; ALPHA-LACTALBUMIN; ACID WHEY; PROTEIN; PEPTIDES; BUTTER; GOAT; WINE	Whey contains a high concentration of milk components. However, a high volume of it continues to be discarded to the environment, leading to a loss in nutrients and pollution problems. The objective of the present review is oriented to provide information on the nutritional, functional and biological properties of the whey generated by the artisanal cheese idustry. Furthermore, scientific evidenc…	[Angel Mazorra-Manzano, Miguel] CIAD, AC Lab Biotecnol Lacteos Quim & Autenticidad Alim, Carretera Gustavo Enrique Astiazaran Rosas 46, Hermosillo 83304, Sonora, Mexico; [Martin Moreno-Hernandez, Jesus] INIFAP, Mexico City, DF, Mexico	CIAD - Centro de Investigacion en Alimentacion y Desarrollo	Mazorra-Manzano, MA (corresponding author), CIAD, AC Lab Biotecnol Lacteos Quim & Autenticidad Alim, Carretera Gustavo Enrique Astiazaran Rosas 46, Hermosillo 83304, Sonora, Mexico.	mazorra@ciad.mx	Mazorra-Manzano, Miguel A./A-4794-2011	Mazorra-Manzano, Miguel A./0000-0002-1425-4250					73	4	5	4	13	UNIV AUTONOMA TAMAULIPAS	TAMAULIPAS	CAMPUS UNIV, CIUDAD VICTORIA, TAMAULIPAS, 87149, MEXICO	2007-7521	2007-7858		CIENCIAUAT	CienciaUat	JUL-DEC	2019	14	1
J	Athanasiadou, I; Voss, SC; El Saftawy, W; Al-Jaber, H; Dbes, N; Al-Yazedi, S; Samsam, W; Mohamed-Ali, V; Alsayrafi, M; Valsami, G; Georgakopoulos, C				Athanasiadou, Ioanna; Voss, Sven Christian; El Saftawy, Wesal; Al-Jaber, Hind; Dbes, Najib; Al-Yazedi, Sameera; Samsam, Waseem; Mohamed-Ali, Vidya; Alsayrafi, Mohammed; Valsami, Georgia; Georgakopoulos, Costas			Hyperhydration-Induced Decrease in Urinary Luteinizing Hormone Concentrations of Male Athletes in Doping Control Analysis	INTERNATIONAL JOURNAL OF SPORT NUTRITION AND EXERCISE METABOLISM			English	Article						endogenous substances; excessive fluid intake; masking; specific gravity; urinary excretion	CREATININE; LH; ADJUSTMENT; SERUM	Low urinary luteinizing hormone (LH) values have been discussed as a marker to detect steroid abuse. However, suppressed LH concentrations related to highly diluted urine samples could be a misleading indication of anabolic steroid abuse. One aim of the present study was to examine the effect of hyperhydration on the interpretation of LH findings during doping control analysis and to investigate …	[Athanasiadou, Ioanna; Voss, Sven Christian; El Saftawy, Wesal; Dbes, Najib; Al-Yazedi, Sameera; Samsam, Waseem; Mohamed-Ali, Vidya; Alsayrafi, Mohammed; Georgakopoulos, Costas] Antidoping Lab Qatar, Doha, Qatar; [Athanasiadou, Ioanna; Valsami, Georgia] Natl & Kapodistrian Univ Athens, Sch Hlth Sci, Dept Pharm, Lab Biopharmaceut & Pharmacokinet, Athens, Greece; [Al-Jaber, Hind] Qatar Univ, Biomed…	Anti Doping Laboratory (Qatar); National & Kapodistrian University of Athens; Qatar University	Georgakopoulos, C (corresponding author), Antidoping Lab Qatar, Doha, Qatar.	costas@adlqatar.com	Valsami, Georgia/AAB-4710-2020; Valsami, Georgia/AAV-7986-2020	Valsami, Georgia/0000-0002-2395-6844; Valsami, Georgia/0000-0002-2395-6844; Voss, Sven/0000-0001-9608-4744; Athanasiadou, Ioanna/0000-0002-7909-1202	World Anti-Doping Agency [10D21CG]	World Anti-Doping Agency	The authors sincerely thank the World Anti-Doping Agency for the financial support of the project (contract 10D21CG). Furthermore, the authors would like to acknowledge the medical staff of Al-Hayat Medical Center, Doha, Qatar, for their help during the clinical part of the project performed under the supervision of Dr. Khaled Youssef, MD and Dr. Fawaz Amin Saad, MD. Finally, Mrs. Noor Al-Motawa,…		23	3	3	2	14	HUMAN KINETICS PUBL INC	CHAMPAIGN	1607 N MARKET ST, PO BOX 5076, CHAMPAIGN, IL 61820-2200 USA	1526-484X	1543-2742		INT J SPORT NUTR EXE	Int. J. Sport Nutr. Exerc. Metab.	JUL	2019	29	4
J	Ben Desbrow; Barnes, K; Cox, GR; Iudakhina, E; McCartney, D; Skepper, S; Young, C; Irwin, C				Ben Desbrow; Barnes, Katelyn; Cox, Gregory R.; Iudakhina, Elizaveta; McCartney, Danielle; Skepper, Sierra; Young, Caroline; Irwin, Chris			Calorie-Containing Recovery Drinks Increase Recreational Runners' Voluntary Energy and Carbohydrate Intake, with Minimal Impact on Fluid Recovery	INTERNATIONAL JOURNAL OF SPORT NUTRITION AND EXERCISE METABOLISM			English	Article						beverages; health; hydration	BEVERAGES	This study assessed voluntary dietary intake when different beverages were provided within a recovery area following recreational exercise. Participants completed two 10-km runs 1 week apart. Immediately after the first run, beer drinkers (n = 54; mean +/- SD: age = 23.9 +/- 5.8 years, body mass [BM] = 76 +/- 13 kg) randomly received low-alcohol beer (Hahn Ultra (R) [Lion Co.], 0.9% alcohol by vo…	[Ben Desbrow; Barnes, Katelyn; Iudakhina, Elizaveta; McCartney, Danielle; Skepper, Sierra; Young, Caroline; Irwin, Chris] Griffith Univ, Sch Allied Hlth Sci, Southport, Qld, Australia; [Cox, Gregory R.] Bond Univ, Fac Hlth Sci & Med, Gold Coast, Qld, Australia	Griffith University; Bond University	Ben Desbrow (corresponding author), Griffith Univ, Sch Allied Hlth Sci, Southport, Qld, Australia.	b.desbrow@griffith.edu.au	Desbrow, Ben/A-3101-2012; Irwin, Christopher/ABF-9517-2020; Barnes, Katelyn/GRJ-5900-2022	Desbrow, Ben/0000-0003-3756-8866; Irwin, Christopher/0000-0002-1379-4271; McCartney, Danielle/0000-0002-7783-5220; Cox, Gregory/0000-0003-4334-608X	Lion Pty Ltd.	Lion Pty Ltd.	This study was supported (in part) product (in-kind) support from Lion Pty Ltd. All authors were involved in the conception of the study and responsible for the acquisition of data. B. Desbrow, G. R. Cox, C. Irwin, and D. McCartney contributed to the analysis and interpretation of data. All authors contributed to drafting the article and revising it critically for important intellectual content. …		14	1	1	0	8	HUMAN KINETICS PUBL INC	CHAMPAIGN	1607 N MARKET ST, PO BOX 5076, CHAMPAIGN, IL 61820-2200 USA	1526-484X	1543-2742		INT J SPORT NUTR EXE	Int. J. Sport Nutr. Exerc. Metab.	JUL	2019	29	4
J	Escorcia, YC; Cantillo, MP; De Moya, DD; Perez, TA				Castro Escorcia, Yaceris; Pion Cantillo, Maria; De Alba De Moya, Dilan; Altamar Perez, Teresa			Standardization of the elaboration process of an isotonic drink with addition of green yarn mango pulp	REVISTA COLOMBIANA DE INVESTIGACIONES AGROINDUSTRIALES			Spanish	Article						Agroindustrialization; prototype; factorial; formulation; sales; moisturizers		Sports drinks are an option when you sweat a lot or lose liquids. Their qualification of isotonic advantage to the fact that they contain a similar concentration of particles (sugars and mineral sales, mainly) in the blood, which favors their rapid assimilation. In theory, drinking them provides the ideal balance between rehydration and replenishment (Gatorade, 2017). The main objective of this p…	[Castro Escorcia, Yaceris; Pion Cantillo, Maria; De Alba De Moya, Dilan; Altamar Perez, Teresa] Ctr Desarrollo Agroecol & Agroind CEDAGRO, Sabanalarga, Atlantico, Colombia		Escorcia, YC (corresponding author), Ctr Desarrollo Agroecol & Agroind CEDAGRO, Sabanalarga, Atlantico, Colombia.	ymcastro@misena.edu.co							18	0	0	3	6	CENTRO AGROPECUARIO SENA BUGA	VALLE DEL CAUCA	CARRETERA CENTRAL VIA BUGA, TULUA, VALLE DEL CAUCA, 00000, COLOMBIA	2422-0582	2422-4456		REV COLOMB INVESTIG	Rev. Colomb. Investig. Agroindustriales	JUL-DEC	2019	6	2
J	Corcoran, M; Ayotte, D				Corcoran, Michael; Ayotte, David			INDIVIDUALIZED HYDRATION PLANS FOR ULTRADISTANCE ENDURANCE ATHLETES	ACSMS HEALTH & FITNESS JOURNAL			English	Article						Hydration; Ultradistance Endurance; Sweat Rate; Electrolytes; Athletic Performance	EXERCISE; VOLUME; SALT	APPLY IT! Although thirst is generally a good guide, athletes who engage in ultraendurance events may benefit from an individualized hydration plan. The longer the event duration, the more this benefit may manifest itself. An individualized hydration plan requires a knowledge of one's sweat rate under a given condition as well as the sweat sodium composition. Sweat rates and sodium sweat concentr…	[Corcoran, Michael] Merrimack Coll, Dept Publ Hlth & Nutr, N Andover, MA 01845 USA; [Ayotte, David] Trinity High Sch, Mens & Womens Cross Country Indoor & Outdoor Trac, Manchester, NH USA	Merrimack College	Corcoran, M (corresponding author), Merrimack Coll, Dept Publ Hlth & Nutr, N Andover, MA 01845 USA.								10	0	0	2	7	LIPPINCOTT WILLIAMS & WILKINS	PHILADELPHIA	TWO COMMERCE SQ, 2001 MARKET ST, PHILADELPHIA, PA 19103 USA	1091-5397	1536-593X		ACSMS HEALTH FIT J	ACSMS Health Fit. J.	JUL-AUG	2019	23	4
J	De Fusco, DO; Madaleno, LL; Del Bianchi, VL; Bernardo, AD; Assis, RR; Teixeira, GHD				De Fusco, Deborah Oliveira; Madaleno, Leonardo Lucas; Del Bianchi, Vanildo Luiz; Bernardo, Aline da Silva; Assis, Rafael Roberto; de Almeida Teixeira, Gustavo Henrique			Development of low-alcohol isotonic beer by interrupted fermentation	INTERNATIONAL JOURNAL OF FOOD SCIENCE AND TECHNOLOGY			English	Article						Isotonic; low-alcohol beer; osmolality; sports drinks	SPORTS DRINK; BEVERAGES; WINE	Alcohol-free beer with isotonic properties is getting more popular and its production can be carried out by different production strategies; however, interrupted fermentation is still a challenge. Therefore, the objective of this study was to develop a low-alcohol isotonic beer (<0.5% v/v) by interrupted fermentation. Moreover, the major objective is to compare the developed product to commercial…	[De Fusco, Deborah Oliveira] Univ Estadual Paulista UNESP, Fac Ciencias Farmaceut FCFAR, Dept Alimentos & Nutr, Campus Araraquara,Rodovia Araraquara Jau,Km 1, BR-14800903 Araraquara, SP, Brazil; [Madaleno, Leonardo Lucas; Bernardo, Aline da Silva; Assis, Rafael Roberto] Fac Tecnol Jaboticabal Nilo De Stefani FATEC, Via Acesso Prof Paulo Donato Castellane S-N, BR-14884900 Jaboticabal, SP, Brazil; …	Universidade Estadual Paulista; Universidade Estadual Paulista; Universidade Estadual Paulista	Teixeira, GHD (corresponding author), Univ Estadual Paulista UNESP, FCAV, Campus Jaboticabal, BR-14884900 Jaboticabal, SP, Brazil.	gustavo@fcav.unesp.br	De Fusco, Deborah/X-1615-2019; Madaleno, Leonardo L/I-4097-2013; Teixeira, Gustavo/C-1511-2014	De Fusco, Deborah/0000-0001-8403-7932; del bianchi, vanildo luiz/0000-0003-0367-4417; Teixeira, Gustavo/0000-0002-7179-080X	Coordenacao de Aperfeicoamento de Pessoal de Nivel Superior - Brasil (CAPES) [001]	Coordenacao de Aperfeicoamento de Pessoal de Nivel Superior - Brasil (CAPES)(Coordenacao de Aperfeicoamento de Pessoal de Nivel Superior (CAPES))	This study was financed in part by the CoordenacAo de Aperfeicoamento de Pessoal de Nivel Superior - Brasil (CAPES) - Finance Code 001.		38	4	4	6	31	WILEY	HOBOKEN	111 RIVER ST, HOBOKEN 07030-5774, NJ USA	0950-5423	1365-2621		INT J FOOD SCI TECH	Int. J. Food Sci. Technol.	JUL	2019	54	7
J	Neng, J; Xu, KY; Wang, Y; Jia, K; Zhang, Q; Sun, PL				Neng, Jing; Xu, Kaiyun; Wang, Yan; Jia, Kan; Zhang, Qi; Sun, Peilong			Sensitive and Selective Detection of New Red Colorant Based on Surface-Enhanced Raman Spectroscopy Using Molecularly Imprinted Hydrogels	APPLIED SCIENCES-BASEL			English	Article						molecularly imprinted hydrogels; surface enhanced Raman spectroscopy; detection; New Red; positively charged Au nanoparticles	SYNTHETIC COLORANTS; GOLD NANOPARTICLES; MALACHITE GREEN; FOOD-ADDITIVES; SENSOR; DYES; IMMUNOASSAY; TOXICITY; BEHAVIOR; CAPTURE	A polyacrylamide-based molecularly imprinted hydrogel (MIH) doped with positively charged gold nanoparticles (Au NPs) has been synthesized via a free radical polymerization of acrylamide (AM) aqueous solution containing positively charged Au NPs as a Raman active substrate, New Red colorant as a template molecule, N,N'-methylenebis(acrylamide) as a crosslinking agent, and potassium persulfate as …	[Neng, Jing; Xu, Kaiyun; Wang, Yan; Jia, Kan; Zhang, Qi; Sun, Peilong] Zhejiang Univ Technol, Dept Food Sci & Technol, Hangzhou 310014, Zhejiang, Peoples R China	Zhejiang University of Technology	Sun, PL (corresponding author), Zhejiang Univ Technol, Dept Food Sci & Technol, Hangzhou 310014, Zhejiang, Peoples R China.	sun_pl@zjut.edu.cn			National Natural Science Foundation of China [31301483]; Natural Science Foundation of Zhejiang Province [LY17C200016]	National Natural Science Foundation of China(National Natural Science Foundation of China (NSFC)); Natural Science Foundation of Zhejiang Province(Natural Science Foundation of Zhejiang Province)	This research was funded by the National Natural Science Foundation of China (grant number: 31301483). We also appreciate the Natural Science Foundation of Zhejiang Province (grant number: LY17C200016) for support of the experimental studies.		48	6	6	5	28	MDPI	BASEL	ST ALBAN-ANLAGE 66, CH-4052 BASEL, SWITZERLAND		2076-3417		APPL SCI-BASEL	Appl. Sci.-Basel	JUL 1	2019	9	13
J	Arbach, CT; Alves, IA; Serafini, MR; Stephani, R; Perrone, IT; da Costa, JD				Arbach, Clara Takayama; Alves, Izabel Almeida; Serafini, Mairim Russo; Stephani, Rodrigo; Perrone, italo Tuler; de Carvalho da Costa, Juliana			Recent patent applications in beverages enriched with plant proteins	NPJ SCIENCE OF FOOD			English	Review							FUNCTIONAL-PROPERTIES; VEGETABLE PROTEINS; FOOD; ALTERNATIVES; SUBSTITUTES	Recently, many consumers have been adding plant-based beverages to their diets, due to different reasons. The addition of plant proteins to enrich these products in order to make them more nutritionally balanced has become a trend, mainly because of their lower prices and reduced environmental damage. Thus, the aims of the present patent review are to discuss the potential of, and challenges pose…	[Arbach, Clara Takayama] Univ Fed Juiz de Fora, Nutr Dept, Juiz Do Fora, MG, Brazil; [Alves, Izabel Almeida] Univ Fed Bahia, Med Sch Dept, Salvador, BA, Brazil; [Serafini, Mairim Russo] Univ Fed Sergipe, Pharm Dept, Sao Cristovao, Sergipe, Brazil; [Stephani, Rodrigo] Univ Fed Juiz de Fora, Chem Dept, Juiz De Fora, MG, Brazil; [Perrone, italo Tuler; de Carvalho da Costa, Juliana] Univ Fed Juiz de …	Universidade Federal da Bahia; Universidade Federal de Sergipe; Universidade Federal de Juiz de Fora; Universidade Federal de Juiz de Fora	da Costa, JD (corresponding author), Univ Fed Juiz de Fora, Pharmaceut Sci Dept, Juiz De Fora, MG, Brazil.	jufarmaciaufjf@yahoo.com.br	da Costa, Juliana/AAL-4204-2021	Stephani, Rodrigo/0000-0003-0237-8325; Arbach, Clara/0000-0002-8496-3458; de Carvalho da Costa, Juliana/0000-0002-2336-7361					198	6	6	7	30	NATURE PORTFOLIO	BERLIN	HEIDELBERGER PLATZ 3, BERLIN, 14197, GERMANY		2396-8370		NPJ SCI FOOD	npj Sci. Food	NOV 1	2021	5	1
J	Athanasiadou, I; Dokoumetzidis, A; Voss, SC; El Saftawy, W; Al-Maadheed, M; Valsami, G; Georgakopoulos, C				Athanasiadou, Ioanna; Dokoumetzidis, Aristeidis; Voss, Sven Christian; El Saftawy, Wesal; Al-Maadheed, Mohammed; Valsami, Georgia; Georgakopoulos, Costas			Hyperhydration Effect on Pharmacokinetic Parameters and Detection Sensitivity of Recombinant Human Erythropoietin in Urine and Serum Doping Control Analysis of Males	JOURNAL OF PHARMACEUTICAL SCIENCES			English	Article						pharmacokinetics; electrophoresis; absorption, distribution, metabolism, and excretion (ADME); pharmacokinetic/pharmacodynamic (PK/PD) modeling; renal excretion	PHARMACODYNAMICS; PERFORMANCE	Excessive fluid intake, that is, hyperhydration, may be adopted by athletes as a masking method during antidoping sample collection to influence the excretion patterns of doping agents and, therefore, manipulate their detection. The aim of this exploratory study was to assess the hyperhydration effect on the detection sensitivity of recombinant human erythropoietin (rHuEPO) by sodium N-lauroyl sa…	[Athanasiadou, Ioanna; Voss, Sven Christian; El Saftawy, Wesal; Al-Maadheed, Mohammed; Georgakopoulos, Costas] Anti Doping Lab Qatar, Sports City Rd,POB 27775, Doha, Qatar; [Athanasiadou, Ioanna; Dokoumetzidis, Aristeidis; Valsami, Georgia] Univ Athens, Sch Hlth Sci, Dept Pharm, Lab Biopharmaceut & Pharmacokinet, Athens 15771, Greece	Anti Doping Laboratory (Qatar); National & Kapodistrian University of Athens	Georgakopoulos, C (corresponding author), Anti Doping Lab Qatar, Sports City Rd,POB 27775, Doha, Qatar.;Valsami, G (corresponding author), Univ Athens, Sch Hlth Sci, Dept Pharm, Lab Biopharmaceut & Pharmacokinet, Athens 15771, Greece.	valsami@pharm.uoa.gr; costas@adlqatar.com	Dokoumetzidis, Aristides/AAF-5584-2019; Valsami, Georgia/AAV-7986-2020; Valsami, Georgia/AAB-4710-2020	Dokoumetzidis, Aristides/0000-0001-5087-4003; Valsami, Georgia/0000-0002-2395-6844; Valsami, Georgia/0000-0002-2395-6844; Voss, Sven/0000-0001-9608-4744; Athanasiadou, Ioanna/0000-0002-7909-1202	World Anti-Doping Agency [10D21CG]	World Anti-Doping Agency	The authors sincerely thank the World Anti-Doping Agency for the financial support of the project (contract 10D21CG). Furthermore, the authors would like to acknowledge the medical staff of Al-Hayat Medical Center, Doha, Qatar for their help during the clinical part of the project performed under the supervision of Dr. Khaled Youssef, MD, who had direct clinical responsibility for volunteers, and…		31	6	6	0	7	ELSEVIER SCIENCE INC	NEW YORK	STE 800, 230 PARK AVE, NEW YORK, NY 10169 USA	0022-3549	1520-6017		J PHARM SCI-US	J. Pharm. Sci.	JUN	2019	108	6
J	Hasegawa, N; Fujie, S; Horii, N; Hamaoka, T; Iemitsu, M				Hasegawa, Natsuki; Fujie, Shumpei; Horii, Naoki; Hamaoka, Takafumi; Iemitsu, Motoyuki			Effects Of Carbonated Sports Drink Intake After High-intensity Exercise On Fatigue Recovery In Athletic Sprinters	MEDICINE AND SCIENCE IN SPORTS AND EXERCISE			English	Meeting Abstract	Annual Meeting of the American-College-of-Sports-Medicine (ACSM)	MAY 28-JUN 01, 2019	Orlando, FL	Amer Coll Sports Med					[Hasegawa, Natsuki; Horii, Naoki; Iemitsu, Motoyuki] Ritsumeikan Univ, Kusatsu, Japan; [Fujie, Shumpei] Univ Tsukuba, Ibaraki, Japan; [Hamaoka, Takafumi] Tokyo Med Univ, Shinjuku Ku, Tokyo, Japan	Ritsumeikan University; University of Tsukuba; Tokyo Medical University		hase0528@fc.ritsumei.ac.jp			JSPS KAKENHI [18H06423]	JSPS KAKENHI(Ministry of Education, Culture, Sports, Science and Technology, Japan (MEXT)Japan Society for the Promotion of ScienceGrants-in-Aid for Scientific Research (KAKENHI))	Supported by JSPS KAKENHI (#18H06423, N. Hasegawa)		0	0	0	1	4	LIPPINCOTT WILLIAMS & WILKINS	PHILADELPHIA	TWO COMMERCE SQ, 2001 MARKET ST, PHILADELPHIA, PA 19103 USA	0195-9131	1530-0315		MED SCI SPORT EXER	Med. Sci. Sports Exerc.	JUN	2019	51	6
J	Hess, JM; Lilo, EA; Cruz, TH; Davis, SM				Hess, Julia Meredith; Lilo, Emily A.; Cruz, Theresa H.; Davis, Sally M.			Perceptions of water and sugar-sweetened beverage consumption habits among teens, parents and teachers in the rural south-western USA	PUBLIC HEALTH NUTRITION			English	Article						Rural; Health behaviour; Water; Sugar-sweetened beverages; Youths	SOFT DRINK CONSUMPTION; HYDRATION STATUS; TAP WATER; ADOLESCENTS; CHILDREN; INTERVENTION; ASSOCIATION; DISPARITIES; OVERWEIGHT; SCHOOLS	Objective The present research aimed to describe perceptions and behaviours around the consumption of water and sugar-sweetened beverages (SSB) by youths. Design A formative, qualitative study which conducted four focus groups. Transcripts were analysed and themes related to reasons youths drink SSB and water, and conversely do not drink SSB and water, were analysed to reveal thematic clusters ar…	[Hess, Julia Meredith; Cruz, Theresa H.; Davis, Sally M.] Univ New Mexico, Dept Pediat, Prevent Res Ctr, MSC 11 6145,1 Univ New Mexico, Albuquerque, NM 87131 USA; [Lilo, Emily A.] Western Oregon Univ, Div Hlth & Exercise Sci, Monmouth, OR USA	University of New Mexico; Western Oregon University	Hess, JM (corresponding author), Univ New Mexico, Dept Pediat, Prevent Res Ctr, MSC 11 6145,1 Univ New Mexico, Albuquerque, NM 87131 USA.	jmhess@salud.unm.edu	Hess, Julia/GLU-4444-2022; Hess, Julia/ABF-7099-2021; Cruz, Theresa/AAF-2461-2020	Hess, Julia/0000-0002-5883-9541; Cruz, Theresa/0000-0001-6279-7463	Centers for Disease Control and Prevention [5U48DP005034]; NATIONAL CENTER FOR CHRONIC DISEASE PREV AND HEALTH PROMO [U48DP005034] Funding Source: NIH RePORTER; National Institute on Minority Health and Health Disparities [U54MD004811] Funding Source: NIH RePORTER	Centers for Disease Control and Prevention(United States Department of Health & Human ServicesCenters for Disease Control & Prevention - USA); NATIONAL CENTER FOR CHRONIC DISEASE PREV AND HEALTH PROMO(United States Department of Health & Human ServicesCenters for Disease Control & Prevention - USA); National Institute on Minority Health and Health Disparities(United States Department of Health & …	This journal article is a product of a Health Promotion and Disease Prevention Research Center supported by Cooperative Agreement Number 5U48DP005034 from the Centers for Disease Control and Prevention. The findings and conclusions in this article are those of the authors and do not necessarily represent the official position of the Centers for Disease Control and Prevention. The funder had no ro…		34	12	12	1	20	CAMBRIDGE UNIV PRESS	CAMBRIDGE	EDINBURGH BLDG, SHAFTESBURY RD, CB2 8RU CAMBRIDGE, ENGLAND	1368-9800	1475-2727		PUBLIC HEALTH NUTR	Public Health Nutr.	JUN	2019	22	8
J	Tecklenburg-Lund, S; Brauman, SC; Seneli, RM				Tecklenburg-Lund, Sandra; Brauman, Seth C.; Seneli, Rhiannon M.			The Effects of Cold Water and Cold Sports Drink Consumption on Resting Lung Function	MEDICINE AND SCIENCE IN SPORTS AND EXERCISE			English	Meeting Abstract	Annual Meeting of the American-College-of-Sports-Medicine (ACSM)	MAY 28-JUN 01, 2019	Orlando, FL	Amer Coll Sports Med					[Tecklenburg-Lund, Sandra; Brauman, Seth C.; Seneli, Rhiannon M.] Ambrose Univ, Davenport, IA USA			lundsandrat@sau.edu	Lund, Sandy/AAD-8308-2020						0	0	0	0	1	LIPPINCOTT WILLIAMS & WILKINS	PHILADELPHIA	TWO COMMERCE SQ, 2001 MARKET ST, PHILADELPHIA, PA 19103 USA	0195-9131	1530-0315		MED SCI SPORT EXER	Med. Sci. Sports Exerc.	JUN	2019	51	6
J	Fairchild, R				Fairchild, Ruth			Author Q&A	BRITISH DENTAL JOURNAL			English	Editorial Material							SPORTS DRINKS		[Fairchild, Ruth] Cardiff Metropolitan Univ, Dept Healthcare & Food, Cardiff, S Glam, Wales	Cardiff Metropolitan University	Fairchild, R (corresponding author), Cardiff Metropolitan Univ, Dept Healthcare & Food, Cardiff, S Glam, Wales.		Fairchild, Ruth/AAC-6834-2020						2	0	0	0	1	NATURE PUBLISHING GROUP	LONDON	MACMILLAN BUILDING, 4 CRINAN ST, LONDON N1 9XW, ENGLAND	0007-0610	1476-5373		BRIT DENT J	Br. Dent. J.	MAY 10	2019	226	9
J	Campos-Vazquez, RM; Medina-Cortina, EM				Campos-Vazquez, Raymundo M.; Medina-Cortina, Eduardo M.			Pass-through and competition: the impact of soft drink taxes as seen through Mexican supermarkets	LATIN AMERICAN ECONOMIC REVIEW			English	Article						Prices; Competition; Taxes; Relevant market; Mexico	SUGAR-SWEETENED BEVERAGES; PRICE DISPERSION; TAXATION	In January 2014, Mexico addressed its epidemic of obesity by implementing an excise tax of 1 peso (1 MXN) per liter on soft drinks. This study evaluates the pass-through of the tax, the influence on the tax of competition among different stores, and the after-tax price dispersion. Using an unbalanced panel of weekly prices for 553 stores throughout Mexico, we estimate that the tax increases the p…	[Campos-Vazquez, Raymundo M.; Medina-Cortina, Eduardo M.] Colegio Mexico, Dept Econ, Camino Ajusco 20, Mexico City 10740, DF, Mexico	Colegio de Mexico	Campos-Vazquez, RM (corresponding author), Colegio Mexico, Dept Econ, Camino Ajusco 20, Mexico City 10740, DF, Mexico.	rmcampos@colmex.mx							52	6	6	2	5	CENTRO INVESTIGACION & DOCENCIA ECONOMICAS-CIDE	CIUDAD DE MEXICO	CARR MEXICO-TOLUCA 3655, SANTA FE, ALTAVISTA, CIUDAD DE MEXICO, ALVARO OBREGON, MEXICO	2198-3526	2196-436X		LAT AM ECON REV	Latin. Am. Econ. Rev.	MAY 3	2019	28	1
J	Rohmansyah, R; Dowes, M; Kristiyanto, A; Imam, K				Rohmansyah, Ryan; Dowes, Muchsin; Kristiyanto, Agus; Imam, Khairul			The different effects of banana juice and sport drink on lactic acid among volleyball students in Surakarta	BALI MEDICAL JOURNAL			English	Article						Exercise; lactic acid; muscle fatigue; potassium		Introduction: The response of lactic acid as a result of exercise in recent times has received considerable attention from physiologists, particularly in term of sports aspect. Lactic acid level is one of the most common measured parameter to determine the performance of athletes. Provision of supplements containing potassium for athletes is usually given such fruit juice or sport drink to preven…	[Rohmansyah, Ryan; Dowes, Muchsin; Kristiyanto, Agus; Imam, Khairul] Univ Sebelas Maret Surakarta, Postgrad Programme Clin Nutr, Surakarta, Indonesia	Sebelas Maret University	Rohmansyah, R (corresponding author), Univ Sebelas Maret Surakarta, Postgrad Programme Clin Nutr, Surakarta, Indonesia.	ryanrohmansyah22@gmail.com		KRISTIYANTO, AGUS/0000-0001-7961-4643					20	0	0	2	10	UNIV UDAYANA	BALI	KAMPUS UNUD SUDIRMAN, DENPASAR, BALI, 00000, INDONESIA	2089-1180	2302-2914		BALI MED J	Bali Med. J.	MAY-AUG	2019	8	2
[truncated: 787 more rows]
[truncated: 22 more columns]
